# Supplementary material for: Long term anti-SARS-CoV-2 antibody kinetics and correlate of protection against Omicron BA.1/BA.2 infection
Source: Nat Commun. 2023 May 26;14:3032. doi: 10.1038/s41467-023-38744-7 (PMC10212737; doi:10.1038/s41467-023-38744-7)
Supplement: Supplementary file 3 — Source Data [file 41467_2023_38744_MOESM3_ESM.zip]

Archive with 28 entries (27 files):
- source_data_raw/
- source_data_raw/fig2a.csv
- source_data_raw/fig2c.csv
- source_data_raw/fig1b.csv
- source_data_raw/fig4a.csv
- source_data_raw/fig1c.csv
- source_data_raw/fig2b.csv
- source_data_raw/fig2d.csv
- source_data_raw/fig3a.csv
- source_data_raw/fig3b.csv
- source_data_raw/fig3c_lines.csv
- source_data_raw/fig3c_points.csv
- source_data_raw/fig4b_top.csv
- source_data_raw/figS8.csv
- source_data_raw/fig4b_bottom.csv
- source_data_raw/figS2b.csv
- source_data_raw/figS9.csv
- source_data_raw/figS10.csv
- source_data_raw/figS4a.csv
- source_data_raw/figS4b.csv
- source_data_raw/figS4c.csv
- source_data_raw/figS5.csv
- source_data_raw/figS3.csv
- source_data_raw/figS7.csv
- source_data_raw/table_1.csv
- source_data_raw/table_s2.csv
- source_data_raw/table_s1.csv
- source_data_raw/table_s3.csv
