# Supplementary material for: Long term anti-SARS-CoV-2 antibody kinetics and correlate of protection against Omicron BA.1/BA.2 infection
Source: Nat Commun. 2023 May 26;14:3032. doi: 10.1038/s41467-023-38744-7 (PMC10212737; doi:10.1038/s41467-023-38744-7)
Supplement: Supplementary file 3 — Source Data [file 41467_2023_38744_MOESM3_ESM.zip › source_data_raw/fig2a.csv]

maximum_followup_time_days	count_1_2	count_1_1
33.310344827586206	0	NA
52.3448275862069	1	NA
71.37931034482759	0	NA
90.41379310344828	0	NA
109.44827586206897	9	NA
128.48275862068965	88	NA
147.51724137931035	121	NA
166.55172413793105	90	NA
185.58620689655174	48	NA
204.62068965517244	24	NA
223.65517241379314	17	NA
242.68965517241378	31	NA
261.7241379310345	3	NA
280.7586206896552	35	NA
299.7931034482759	59	NA
318.82758620689657	68	NA
337.86206896551727	36	NA
356.89655172413796	60	NA
375.93103448275866	15	NA
394.96551724137936	4	NA
414.00000000000006	6	NA
433.0344827586207	0	NA
452.0689655172414	10	NA
471.1034482758621	21	NA
490.1379310344828	12	NA
509.17241379310343	5	NA
528.2068965517242	10	NA
547.2413793103449	4	NA
566.2758620689656	0	NA
585.3103448275863	1	NA
42.827586206896555	NA	2
61.862068965517246	NA	0
80.89655172413794	NA	0
99.93103448275863	NA	1
118.96551724137932	NA	3
138	NA	3
157.0344827586207	NA	35
176.0689655172414	NA	85
195.1034482758621	NA	82
214.1379310344828	NA	29
233.1724137931035	NA	6
252.20689655172413	NA	0
271.2413793103448	NA	0
290.2758620689655	NA	0
309.3103448275862	NA	0
328.3448275862069	NA	0
347.3793103448276	NA	0
366.4137931034483	NA	0
385.448275862069	NA	0
404.4827586206897	NA	0
423.5172413793104	NA	0
442.55172413793105	NA	0
461.58620689655174	NA	0
480.62068965517244	NA	0
499.65517241379314	NA	0
518.6896551724137	NA	0
537.7241379310344	NA	0
556.7586206896551	NA	0
575.7931034482758	NA	0
594.8275862068965	NA	0
