# Supplementary material for: Long term anti-SARS-CoV-2 antibody kinetics and correlate of protection against Omicron BA.1/BA.2 infection
Source: Nat Commun. 2023 May 26;14:3032. doi: 10.1038/s41467-023-38744-7 (PMC10212737; doi:10.1038/s41467-023-38744-7)
Supplement: Supplementary file 3 — Source Data [file 41467_2023_38744_MOESM3_ESM.zip › source_data_raw/fig1b.csv]

date	confirmed_cases_weekly
2020-03-01	9
2020-03-08	32
2020-03-15	336
2020-03-22	1037
2020-03-29	1047
2020-04-05	1278
2020-04-12	609
2020-04-19	311
2020-04-26	158
2020-05-03	83
2020-05-10	36
2020-05-17	29
2020-05-24	18
2020-05-31	14
2020-06-07	14
2020-06-14	7
2020-06-21	11
2020-06-28	19
2020-07-05	22
2020-07-12	36
2020-07-19	73
2020-07-26	186
2020-08-02	276
2020-08-09	215
2020-08-16	215
2020-08-23	206
2020-08-30	244
2020-09-06	274
2020-09-13	267
2020-09-20	340
2020-09-27	266
2020-10-04	363
2020-10-11	813
2020-10-18	1692
2020-10-25	3800
2020-11-01	6131
2020-11-08	5644
2020-11-15	4042
2020-11-22	1948
2020-11-29	1286
2020-12-06	958
2020-12-13	944
2020-12-20	964
2020-12-27	786
2021-01-03	778
2021-01-10	808
2021-01-17	790
2021-01-24	808
2021-01-31	755
2021-02-07	708
2021-02-14	591
2021-02-21	599
2021-02-28	599
2021-03-07	702
2021-03-14	848
2021-03-21	967
2021-03-28	920
2021-04-04	1021
2021-04-11	1072
2021-04-18	972
2021-04-25	939
2021-05-02	836
2021-05-09	627
2021-05-16	445
2021-05-23	297
2021-05-30	226
2021-06-06	139
2021-06-13	83
2021-06-20	43
2021-06-27	91
2021-07-04	142
2021-07-11	464
2021-07-18	700
2021-07-25	683
2021-08-01	729
2021-08-08	979
2021-08-15	964
2021-08-22	971
2021-08-29	773
2021-09-05	596
2021-09-12	488
2021-09-19	377
2021-09-26	301
2021-10-03	283
2021-10-10	397
2021-10-17	485
2021-10-24	511
2021-10-31	586
2021-11-07	749
2021-11-14	1267
2021-11-21	2446
2021-11-28	3661
2021-12-05	4152
2021-12-12	4305
2021-12-19	5558
2021-12-26	7827
2022-01-02	15195
2022-01-09	15586
2022-01-16	18052
2022-01-23	16631
2022-01-30	10482
2022-02-06	5624
2022-02-13	2831
2022-02-20	2757
2022-02-27	2768
2022-03-06	3878
2022-03-13	4883
2022-03-20	4413
