# Supplementary material for: Long term anti-SARS-CoV-2 antibody kinetics and correlate of protection against Omicron BA.1/BA.2 infection
Source: Nat Commun. 2023 May 26;14:3032. doi: 10.1038/s41467-023-38744-7 (PMC10212737; doi:10.1038/s41467-023-38744-7)
Supplement: Supplementary file 3 — Source Data [file 41467_2023_38744_MOESM3_ESM.zip › source_data_raw/fig4a.csv]

antibody_level_threshold_iu_m_l	hazard_ratio_hazard_ratio_	lo_hazard_ratio_	hi_hazard_ratio_
1	0.8307339608014209	0.20665415281504856	3.339487274888977
1.1	0.8358136604628275	0.207913202252699	3.359981316468816
1.2	0.4080574602161971	0.1680876561532478	0.9906193866269577
1.3	0.5236994334356578	0.21576265146031737	1.2711240556444061
1.4	0.3810530344337231	0.19528743044052696	0.7435266812800222
1.5	0.5023435940868313	0.26310689913376994	0.9591123887320594
1.6	0.5928045609327176	0.3109523449257698	1.130132167186332
1.7000000000000002	0.470997830659051	0.2763575240773855	0.8027245041586522
1.8	0.4097140384112556	0.25208070982975195	0.6659200276952226
1.9	0.34789943390680633	0.23511499845041664	0.5147864530565077
2	0.3599544149734488	0.24600575499859983	0.5266835357555568
2.1	0.35752317294242686	0.24780225156724037	0.5158258990077665
2.2	0.35752910357586415	0.25255976051916784	0.5061259942636811
2.3	0.35702744251874385	0.255178583060144	0.499527010389549
2.4000000000000004	0.34177998408299276	0.24657325942516078	0.4737478743319516
2.5	0.3445586544124079	0.24959399734348545	0.47565513431442236
2.6	0.3377390453910248	0.24556020220256344	0.4645201533412402
2.7	0.3307748453808048	0.24159665967342078	0.4528704928478458
2.8	0.3056362563815977	0.22372646587550088	0.41753451407461284
2.9000000000000004	0.3009162938151288	0.21984838395127315	0.4118775596890556
3	0.30771268864227136	0.2245360438163315	0.42170110928341037
3.1	0.30579486333419353	0.22227031145811527	0.42070620150815446
3.2	0.3079135901801325	0.2224513844237087	0.4262089861262904
3.3000000000000003	0.2993304965661961	0.21520542661329745	0.4163405523019896
3.4000000000000004	0.29884037006825703	0.21348661240643954	0.4183192837053001
3.5	0.2917749281103037	0.20605005048701394	0.41316470669410615
3.6	0.30866656429959005	0.2180465467343291	0.4369482082768198
3.7	0.28777729761625226	0.20221923485677817	0.40953459784360935
3.8000000000000003	0.29047666654572696	0.20409945347930047	0.4134096998749428
3.9000000000000004	0.27022580744212704	0.18850324258369325	0.3873778827721152
4	0.27910453496176274	0.19483024256451886	0.399831876257225
4.1	0.27910453496176274	0.19483024256451886	0.399831876257225
4.2	0.2812778963800123	0.1963273379566427	0.40298643997015515
4.300000000000001	0.28672009170558754	0.20008260700441519	0.41087235026803937
4.4	0.2641341918344315	0.1825247207671184	0.3822324505021058
