# Supplementary material for: Long term anti-SARS-CoV-2 antibody kinetics and correlate of protection against Omicron BA.1/BA.2 infection
Source: Nat Commun. 2023 May 26;14:3032. doi: 10.1038/s41467-023-38744-7 (PMC10212737; doi:10.1038/s41467-023-38744-7)
Supplement: Supplementary file 3 — Source Data [file 41467_2023_38744_MOESM3_ESM.zip › source_data_raw/fig1c.csv]

date	proportion_of_variants_1_7	proportion_of_variants_1_5	proportion_of_variants_1_2	proportion_of_variants_1_6	proportion_of_variants_1_3	proportion_of_variants_1_4	proportion_of_variants_1_1
2020-04-27	0.01779047425475	0.01785119236875	0.0175536701135	0.0178270103435	0.01788987515375	0.017842205053	0.01784515655175
2020-04-29	0.013368146111	0.01306464658575	0.01251025510825	0.012930131829	0.0129202047935	0.0128752238255	0.01289801074525
2020-05-01	0.01017479723175	0.00974041865375	0.0091421538275	0.00957380606	0.00953884702825	0.009485161115	0.00952629341975
2020-05-03	0.00786399801325	0.00740322223125	0.00684487269475	0.0072404696104	0.0071979871004	0.00713499657625	0.00719218841055
2020-05-06	0.00617657234875	0.0057313602907	0.0052394199532	0.00558702366365	0.0055433631749	0.00547352957505	0.005543323880225
2020-05-08	0.004928944859875	0.004512627039025	0.004089788119775	0.004390908674575	0.00434834339675	0.00427471209545	0.00435310697655
2020-05-10	0.00399369395275	0.0036073145245	0.00324736243185	0.003507700321225	0.0034670116275575	0.003392368661225	0.003475497999075
2020-05-13	0.0032826892405000002	0.002922616303415	0.002616803089215	0.0028426709180850002	0.0028040920494975	0.002730692325395	0.00281524191024
2020-05-15	0.00273468282705	0.0023960150102225	0.002135639848145	0.0023327253237925	0.00229628972001325	0.0022258191012025	0.002309181065595
2020-05-17	0.002306720417925	0.0019847147680755	0.001762048155995	0.001935107801045	0.0019007779234705	0.0018344088833825	0.001914675066847
2020-05-19	0.0019683378537475	0.00165892965377075	0.00146743645717375	0.001620330102885	0.001588043588320125	0.00152652233483525	0.00160239584733875
2020-05-22	0.001697666880255	0.00139758489367825	0.0012318705037545	0.00136769874932	0.0013373868110911	0.00128112157755175	0.00135180192874825
2020-05-24	0.00147881598597	0.001185530335538875	0.0010411935340655	0.00116244752379175	0.0011340395001004076	0.00108318149029005	0.00114825205559155
2020-05-26	0.001300095219785	0.001011708798296525	8.85176523230875e-4	9.9387095854125e-4	9.672962528061375e-4	9.21805170657425e-4	9.811346448541e-4
2020-05-29	0.0011528049948125	8.67932526721875e-4	7.563095000132e-4	8.540884661669e-4	8.292765955053425e-4	7.88974516812925e-4	8.42635915814275e-4
2020-05-31	0.00103039816648875	7.480560556282375e-4	6.4899400062705e-4	7.372144047112e-4	7.14094713925863e-4	6.78707688670085e-4	7.269157242287425e-4
2020-06-02	9.27894921482e-4	6.474057814541675e-4	5.589966945794925e-4	6.387916967546e-4	6.172929327799805e-4	5.8648379331097e-4	6.29546481207605e-4
2020-06-04	8.414705110785e-4	5.623838073352675e-4	4.83072384138835e-4	5.553993858961225e-4	5.354492967331041e-4	5.088430581725825e-4	5.471255687959725e-4
2020-06-07	7.68159914354e-4	4.901875129157889e-4	4.18700895627835e-4	4.843775503261325e-4	4.659027590961612e-4	4.431062996004265e-4	4.7700420474182674e-4
2020-06-09	7.056453191605e-4	4.2860952926754975e-4	3.63900277743415e-4	4.236322876359975e-4	4.065577932992013e-4	3.87174792471136e-4	4.1709469948896823e-4
2020-06-11	6.52101083953e-4	3.75892481714883e-4	3.1709325060042025e-4	3.71495107136744e-4	3.5574466019638743e-4	3.39387135159188e-4	3.65732180006452e-4
2020-06-14	6.0607977184325e-4	3.30623177517562e-4	2.7700989727479276e-4	3.266214948015605e-4	3.1211747439685995e-4	2.984143626252851e-4	3.215741559308547e-4
2020-06-16	5.664270760055e-4	2.9165451983459065e-4	2.426171666210965e-4	2.8791630851267123e-4	2.74579729168667e-4	2.631832582326955e-4	2.8352647057156715e-4
2020-06-18	5.3221899794525e-4	2.580470833868697e-4	2.13065840488108e-4	2.544786248138785e-4	2.4222940464971776e-4	2.3281932883672176e-4	2.5068897968553636e-4
2020-06-21	5.0271366031875e-4	2.29025233651474e-4	1.8765175803811554e-4	2.255608534567341e-4	2.1431808398939076e-4	2.0660420046699697e-4	2.2231441297995293e-4
2020-06-23	4.7731559543675e-4	2.0394396359708076e-4	1.6578631607973662e-4	2.0053760032683927e-4	1.9021994318671264e-4	1.8394346624683942e-4	1.977779024722995e-4
2020-06-25	4.555481443375e-4	1.822634465182336e-4	1.4697430303856198e-4	1.7888254321465788e-4	1.6940837839603745e-4	1.643419454760468e-4	1.7655358684287315e-4
2020-06-27	4.3703285978575e-4	1.6352964100372407e-4	1.3079675854787252e-4	1.601501230577738e-4	1.514381068122493e-4	1.473850445825088e-4	1.5819648336560222e-4
2020-06-30	4.2147408023575e-4	1.473590897051183e-4	1.1689793683250478e-4	1.4396182183516257e-4	1.3593127534472548e-4	1.3272396578238558e-4	1.4232892072609557e-4
2020-07-02	4.086475094045e-4	1.334272772632559e-4	1.0497514784617826e-4	1.299951561993039e-4	1.2256654532668003e-4	1.2006457340487754e-4	1.2862959684655165e-4
2020-07-04	3.98392478688e-4	1.2145939663224355e-4	9.4770623107347e-5	1.1797535280265345e-4	1.1107051449106224e-4	1.0915822845009016e-4	1.1682516529044943e-4
2020-07-07	3.9060694797375e-4	1.1122332265184135e-4	8.606537701120243e-5	1.0766835171916433e-4	1.0121107113225412e-4	9.979515398490214e-5	1.066835257704081e-4
2020-07-09	3.8524541290975e-4	1.0252412846637993e-4	7.867404686319875e-5	9.887563265596487e-5	9.279179679046165e-5	9.179889960410569e-5	9.800849873212397e-5
2020-07-11	3.8231970533675e-4	9.51999189465653e-5	7.244098492880624e-5	9.142994392201752e-5	8.564780521611045e-5	8.502221813155664e-5	9.063575665152375e-5
2020-07-13	3.819024183345e-4	8.911887024702656e-5	6.723727775162296e-5	8.519214907227298e-5	7.964241020782735e-5	7.934413473012158e-5	8.442956108342415e-5
2020-07-16	3.841340395345e-4	8.417738432478894e-5	6.2958356284543e-5	8.004890239139403e-5	7.466478109803871e-5	7.466791039854782e-5	7.928054870200702e-5
2020-07-18	3.8923425702475e-4	8.029931861708909e-5	5.952267849319751e-5	7.591114985046892e-5	7.062838255997783e-5	7.09200297622826e-5	7.510435486547761e-5
2020-07-20	3.975188581445e-4	7.743642588523682e-5	5.687100827114001e-5	7.271359467109151e-5	6.747039432461566e-5	6.805029416686402e-5	7.184112377651266e-5
2020-07-23	4.09423779453e-4	7.557037574972742e-5	5.4966821143311396e-5	7.041511396114291e-5	6.515218888734374e-5	6.60331300526661e-5	6.945632011680209e-5
2020-07-25	4.2498315048925e-4	7.457550361033368e-5	5.36995526166436e-5	6.889043880412384e-5	6.356109789589947e-5	6.475914491767337e-5	6.782797672470562e-5
2020-07-27	4.42917500899e-4	7.399384246924055e-5	5.273389426610332e-5	6.775758673711074e-5	6.235090564412723e-5	6.385631103004904e-5	6.656951779412495e-5
2020-07-30	4.6324508114075e-4	7.370898950100839e-5	5.19820308742095e-5	6.690823097012529e-5	6.142307064188508e-5	6.322390224325302e-5	6.558144227006117e-5
2020-08-01	4.8611230906475e-4	7.364388563953155e-5	5.138647056903833e-5	6.627021406163939e-5	6.071246624578081e-5	6.279507100003033e-5	6.480020617393937e-5
2020-08-03	5.1168569796425e-4	7.372991425201573e-5	5.089789698907034e-5	6.578256174538446e-5	6.016460168690734e-5	6.251198454578982e-5	6.417234404734128e-5
2020-08-05	5.40150785845e-4	7.390471767185814e-5	5.047343057036915e-5	6.539312024435861e-5	5.9733322943119314e-5	6.232381361464593e-5	6.36520026414323e-5
2020-08-08	5.71712603385e-4	7.411086435537839e-5	5.0075526605091284e-5	6.505692950127973e-5	5.9379122626720425e-5	6.218521447666832e-5	6.319944262352194e-5
2020-08-10	6.06594740695e-4	7.429501525382276e-5	4.967129195468004e-5	6.473513083416111e-5	5.9068052801013125e-5	6.205548762361368e-5	6.27799041136178e-5
2020-08-12	6.450396188675e-4	7.440775124368885e-5	4.9232231956270156e-5	6.439429108543669e-5	5.877076008864357e-5	6.189806026659291e-5	6.236281378936586e-5
2020-08-15	6.87307449665e-4	7.440374640723956e-5	4.873413559043167e-5	6.400590667579047e-5	5.846199872082687e-5	6.168028654453199e-5	6.192143290554582e-5
2020-08-17	7.336761398975e-4	7.424214774805167e-5	4.8157119961804304e-5	6.354617694996894e-5	5.812013670670624e-5	6.137349374676917e-5	6.143248403208125e-5
2020-08-19	7.84440162615e-4	7.388727325705715e-5	4.748584749251621e-5	6.299582153115413e-5	5.772697359797507e-5	6.0953071461750075e-5	6.087610539075204e-5
2020-08-21	0.00083990967338250005	7.330938735098744e-5	4.670951437661038e-5	6.23400265790041e-5	5.726741921913512e-5	6.0398826842407706e-5	6.0235776044102605e-5
2020-08-24	9.004092281975e-4	7.248539265550125e-5	4.582198853061689e-5	6.156825387794048e-5	5.672943651576105e-5	5.969510707852759e-5	5.94983238252045e-5
2020-08-26	9.662762368625e-4	7.139955103341699e-5	4.482169939431682e-5	6.067421730453624e-5	5.610387280635221e-5	5.883116277000837e-5	5.865395380580551e-5
2020-08-28	0.00103785981918	7.004400620711046e-5	4.371140859707649e-5	5.9655663692341046e-5	5.538439871357104e-5	5.780125109521864e-5	5.769627038795376e-5
2020-08-31	0.00111551804645	6.84188727554152e-5	4.249781696241278e-5	5.8514085320855486e-5	5.456739668647158e-5	5.660471584869736e-5	5.6622252094771044e-5
2020-09-02	0.001199616559375	6.65323548937364e-5	4.1191118020186633e-5	5.7254570077340976e-5	5.365183793430512e-5	5.524588454814179e-5	5.5432294517590085e-5
2020-09-04	0.00129052591095	6.440023601284225e-5	3.9804278375235976e-5	5.5885264362665356e-5	5.263912083513508e-5	5.3733913741139375e-5	5.4129997439389475e-5
2020-09-07	0.001388619768375	6.204521409856172e-5	3.835238347717769e-5	5.441704691837957e-5	5.15329921264432e-5	5.208221891641818e-5	5.272209709795658e-5
2020-09-09	0.001494272278775	5.949582699222845e-5	3.685186069394061e-5	5.286302508630514e-5	5.033925468684141e-5	5.030820426598284e-5	5.121823808618796e-5
2020-09-11	0.00160785613875	5.678527848874045e-5	3.5319814178590295e-5	5.123803627834181e-5	4.906570746927446e-5	4.8432356344657036e-5	4.963069648601722e-5
2020-09-13	0.001729741065525	5.3949952963840436e-5	3.3773240924024075e-5	4.955814182094013e-5	4.7721781387197594e-5	4.6477600168754005e-5	4.7974052363841424e-5
2020-09-16	0.0018602919457000001	5.102804543053167e-5	3.2228598823744725e-5	4.784015926340322e-5	4.631843658654448e-5	4.446849716320768e-5	4.626472700047351e-5
2020-09-18	0.001999868027525	4.8057965255960635e-5	3.0701212678519174e-5	4.6101194161060715e-5	4.4867869480798886e-5	4.2430365036681226e-5	4.45206232966262e-5
2020-09-20	0.002148823726675	4.5077118422635077e-5	2.9205042546137084e-5	4.4358282959807445e-5	4.3383262542266676e-5	4.038847584958159e-5	4.2760671435211484e-5
2020-09-23	0.002307508375825	4.212062611528275e-5	2.775244836667954e-5	4.262802975454211e-5	4.187862241962579e-5	3.8367382997440444e-5	4.100425878319066e-5
2020-09-25	0.002476269371825	3.92204222385325e-5	2.635416688760007e-5	4.092637482291704e-5	4.036849530312336e-5	3.639024976790235e-5	3.9270824246815876e-5
2020-09-27	0.0026554552833	3.640457625360779e-5	2.501927101870299e-5	3.926844972351458e-5	3.886779832940644e-5	3.4478320654070215e-5	3.75794382767287e-5
2020-09-29	0.00284542130275	3.36967876960302e-5	2.3755363651346034e-5	3.7668480705222934e-5	3.73916609832082e-5	3.265067594643074e-5	3.594839416114995e-5
2020-10-02	0.003046535771	3.1116307452797045e-5	2.256871305192254e-5	3.61398015211164e-5	3.5955277900579214e-5	3.092397780197613e-5	3.43949904088647e-5
2020-10-04	0.00325918934125	2.8677941909668927e-5	2.146454572017511e-5	3.469492213501878e-5	3.457377312628359e-5	2.931246587492999e-5	3.293529570963884e-5
2020-10-06	0.0034838078255	2.6392291069027642e-5	2.0447261640172153e-5	3.334574478256089e-5	3.32622102785913e-5	2.7828142621517158e-5	3.158416325128965e-5
2020-10-09	0.00372086398075	2.4266128256810836e-5	1.952080434146246e-5	3.2103716457742486e-5	3.203553822964829e-5	2.6481019145153788e-5	3.0355283801408775e-5
2020-10-11	0.003970896196	2.2302892637642555e-5	1.868898073515029e-5	3.098021658773282e-5	3.090870640158036e-5	2.5279565471344814e-5	2.9261493610768074e-5
2020-10-13	0.00423452697825	2.0503214017496857e-5	1.795583063955702e-5	2.9986949696687303e-5	2.989683225492165e-5	2.4231260645378008e-5	2.831513852864902e-5
2020-10-16	0.00451248797925	1.8865453836855774e-5	1.732612526255137e-5	2.9136473855594103e-5	2.9015489067441583e-5	2.3343277768467698e-5	2.7528777640488178e-5
2020-10-18	0.004805645421	1.7386285671848426e-5	1.680589446905328e-5	2.844282716034056e-5	2.8281123302654273e-5	2.262331818957735e-5	2.6916007123193387e-5
2020-10-20	0.0051164079065	1.6071218994098818e-5	1.640142827332442e-5	2.792130489609724e-5	2.7710785948408583e-5	2.2080171096237054e-5	2.649126793453087e-5
2020-10-22	0.00546196009125	1.5006600580105486e-5	1.609521164861982e-5	2.756327583809541e-5	2.7298076927903475e-5	2.170606213190237e-5	2.6241433617601815e-5
2020-10-25	0.00585103410275	1.4172706620722925e-5	1.5867088104402113e-5	2.7340219615146163e-5	2.701412158952646e-5	2.147087129214074e-5	2.613395537528518e-5
2020-10-27	0.0062892127275	1.352938889217595e-5	1.5702711020462674e-5	2.7227440058236384e-5	2.6832965727866172e-5	2.134810941687167e-5	2.6141520496265723e-5
2020-10-29	0.006782943795	1.3046592236684075e-5	1.5589762384801695e-5	2.7203319087667523e-5	2.6731577893238415e-5	2.1315470387974535e-5	2.6240393331979396e-5
2020-11-01	0.0073396808775	1.27018126118198e-5	1.5517329715520536e-5	2.7248609316982978e-5	2.6689256893585815e-5	2.1353643007643262e-5	2.6409326449278624e-5
2020-11-03	0.007968044455	1.2478302371421224e-5	1.5475428926569437e-5	2.7345893569298507e-5	2.668721429334367e-5	2.1445483250755193e-5	2.6628688392214197e-5
2020-11-05	0.0086780139275	1.236376807791525e-5	1.5454713916049485e-5	2.7479209942057617e-5	2.6708413804900782e-5	2.1575412921265007e-5	2.6879908590766827e-5
2020-11-07	0.0094811525625	1.234944268363855e-5	1.5446253423990842e-5	2.7633837360194595e-5	2.6737426203383158e-5	2.172908979426939e-5	2.7145112408710905e-5
2020-11-10	0.0103908690475	1.2429397659926175e-5	1.5441408368054883e-5	2.7796125916695344e-5	2.6760487317343008e-5	2.1893167335439096e-5	2.7406980689215197e-5
2020-11-12	0.0114227287625	1.2600078443433875e-5	1.5431826688416668e-5	2.79533912525928e-5	2.676545367401113e-5	2.205519229179155e-5	2.764880623427234e-5
2020-11-14	0.0125948098425	1.285992850194085e-5	1.540945593192216e-5	2.8093878978822274e-5	2.6741869082700056e-5	2.220359672552327e-5	2.7854765688058057e-5
2020-11-17	0.013928133605	1.3209151299533174e-5	1.536664550861186e-5	2.8206747269585546e-5	2.668095764668061e-5	2.232774291227871e-5	2.8010261184691365e-5
2020-11-19	0.015447149925	1.364954225122865e-5	1.529634113723336e-5	2.8282077215886904e-5	2.657562023322854e-5	2.2417989799454837e-5	2.8102411598879487e-5
2020-11-21	0.017180319135	1.41843769590295e-5	1.5192227533752254e-5	2.831096123216577e-5	2.642037651563446e-5	2.2465798588290327e-5	2.8120514346841606e-5
2020-11-24	0.0191607760675	1.4818350367621825e-5	1.5048965765598887e-5	2.8285528108810552e-5	2.6211325426826715e-5	2.2463866452235648e-5	2.8056454158526877e-5
2020-11-26	0.021427103625	1.55575622340728e-5	1.4862377130531982e-5	2.819908477564686e-5	2.5945960293197808e-5	2.240618153555594e-5	2.790502754232045e-5
2020-11-28	0.024024222425	1.6409527368065875e-5	1.4629646761328372e-5	2.8046176869504342e-5	2.562314008179476e-5	2.228816410883683e-5	2.766408401166759e-5
2020-11-30	0.027004402875	1.7383223284994877e-5	1.4349435121940445e-5	2.7822733910732682e-5	2.524290071745188e-5	2.2106693630887114e-5	2.7334435443882364e-5
2020-12-03	0.03042842085	1.848914198365975e-5	1.402194109360152e-5	2.7526160206796062e-5	2.480634030128986e-5	2.1860185391005e-5	2.691967923093353e-5
2020-12-05	0.03436683675	1.97393960301525e-5	1.364888215273799e-5	2.715538551794573e-5	2.4315497502435468e-5	2.1548570210322736e-5	2.6425719738004586e-5
2020-12-07	0.038901415	2.11478110913275e-5	1.3233450920277852e-5	2.6710933801725435e-5	2.3773225951660547e-5	2.1173284141505228e-5	2.5860240908584202e-5
2020-12-10	0.04412665265	2.273003753462025e-5	1.2780057185839974e-5	2.6194905006149357e-5	2.3183097422057683e-5	2.0737193470886564e-5	2.5232131221481192e-05
2020-12-12	0.0501513712	2.4503680565535e-5	1.2294151814030246e-5	2.5610933257763465e-5	2.254930914888007e-5	2.0244516451387282e-5	2.455085762749969e-5
2020-12-14	0.057100308625	2.648841966036975e-5	1.1781918646866452e-5	2.4964014776434972e-5	2.1876570600030663e-5	1.970065748636113e-5	2.382586593340877e-5
2020-12-16	0.065115610525	2.870609589411175e-5	1.12499264357888e-5	2.4260407157344384e-5	2.1170039060899835e-5	1.9112022326374022e-5	2.306618560655049e-5
2020-12-19	0.07435801835	3.118082712724625e-5	1.0704830638543126e-5	2.3507324529366298e-5	2.0435231683680707e-5	1.848583877536165e-5	2.2280062827696178e-5
2020-12-21	0.08500755845	3.393900254848725e-5	1.0153052968122051e-5	2.271272677240131e-5	1.9677898168805008e-5	1.7829848555167723e-5	2.1474755055047248e-5
2020-12-23	0.097263371775	3.70092748614025e-5	9.600540885557207e-6	2.188502094843802e-5	1.890397113128505e-5	1.715209486632093e-5	2.0656472957198264e-5
2020-12-26	0.111342245575	4.04224279749575e-5	9.052547657616511e-6	2.1032788952725424e-5	1.8119431887688993e-5	1.646063903015439e-5	1.9830393167871684e-5
2020-12-28	0.12747537375	4.42111298633325e-5	8.513532515889225e-6	2.0164527158845532e-5	1.7330270958849493e-5	1.5763298121293295e-5	1.9000765060502825e-5
2020-12-30	0.145902569	4.840958125732e-5	7.98710779072849e-6	1.9288461668887312e-5	1.6542347507151742e-5	1.5067408131393866e-5	1.817107633621458e-5
2021-01-02	0.16686341375	5.305296951485e-5	7.476060398504433e-6	1.841236738470419e-5	1.576136554836913e-5	1.4379659564578195e-5	1.734422524786481e-5
2021-01-04	0.1905846055	5.8176871015145e-5	6.982444891216616e-6	1.754350541464551e-5	1.4992807497019252e-5	1.3705948082569258e-5	1.6522701857468928e-5
2021-01-06	0.217263123	6.381659811165e-5	6.507724599658895e-6	1.6688633631873675e-5	1.4241895330791126e-5	1.3051349191303185e-5	1.5708814020831914e-5
2021-01-08	0.24704518475	7.000665969205e-5	6.052931710578756e-6	1.585404613905072e-5	1.3513611431185841e-5	1.2420122133054471e-5	1.4904875250543235e-5
2021-01-11	0.2800018485	7.67806228024e-5	5.6188710865171425e-6	1.5045731020827895e-5	1.281268775718166e-5	1.181586178911419e-5	1.4113404454095112e-5
2021-01-13	0.316102952	8.4171745347625e-5	5.20627326074328e-6	1.4269536298905951e-5	1.2143706986192458e-5	1.1241645462359244e-5	1.333734447724918e-5
2021-01-15	0.35519027775	9.22147272373e-5	4.815972391567804e-6	1.3531453530673416e-5	1.1511150443481104e-5	1.0700346944105194e-5	1.2580294274210067e-5
2021-01-18	0.3959944565	1.0088303966975e-4	4.453611500961909e-6	1.28540475097977e-5	1.0930061022978542e-5	1.0205280316858052e-5	1.1861846651385761e-5
2021-01-20	0.437153666	1.1015030765525e-4	4.119449842002022e-6	1.224244505140364e-5	1.0401453727126824e-5	9.75605593803016e-6	1.1188831321174936e-5
2021-01-22	0.47803251275	1.2004829293625e-4	3.8092890155472775e-6	1.1684956102221736e-5	9.914976106849994e-6	9.341613506347412e-6	1.055395145181094e-5
2021-01-24	0.518040875	1.30624394812e-4	3.520265744748397e-6	1.1172930183281851e-5	9.462988746443309e-6	8.954116579111874e-6	9.952817824040216e-6
2021-01-27	0.5566643865	1.41944949934e-4	3.2504188807699514e-6	1.0699910305507523e-5	9.039918847621424e-6	8.588179376898719e-6	9.38300527911084e-6
2021-01-29	0.593484524	1.54097455615e-4	2.9983829315363556e-6	1.0260984025143323e-5	8.64171920054798e-6	8.240206319382358e-6	8.843304474325508e-6
2021-01-31	0.628187995	1.671926242025e-4	2.7631635319777285e-6	9.852301984765775e-6	8.265441734058426e-6	7.907872384218352e-6	8.33314315995498e-6
2021-02-03	0.66056592025	1.81365707375e-4	2.543981106267508e-6	9.470717467785672e-6	7.908906501508694e-6	7.589682969242264e-6	7.852189240721194e-6
2021-02-05	0.6905055135	1.967777108475e-4	2.3401697733659576e-6	9.113566040885198e-6	7.570447386641348e-6	7.284684573135235e-6	7.400085022548463e-6
2021-02-07	0.717976723	2.136168349075e-4	2.151112375003047e-6	8.778515344711578e-6	7.2487490298434115e-6	6.992218204042633e-6	6.976320482552716e-6
2021-02-10	0.74301631175	2.32100021345e-4	1.9762037959531388e-6	8.463476095621918e-6	6.942730547659618e-6	6.711780549668533e-6	6.5801659313443234e-6
2021-02-12	0.765711756	2.52475143975e-4	1.8148322671288293e-6	8.166568429303447e-6	6.651479033109266e-6	6.442938480872175e-6	6.21068115435358e-6
2021-02-14	0.78618624825	2.750237836e-4	1.6663668500174104e-6	7.886109172522827e-6	6.374213952265274e-6	6.185276525558537e-6	5.866754667124205e-6
2021-02-16	0.8045855465	3.00064754175e-4	1.5301598991655019e-6	7.620610830406603e-6	6.110264710638228e-6	5.938394100835974e-6	5.5471510024572995e-6
2021-02-19	0.82106742375	3.279585407e-4	1.4055465170458014e-6	7.368781673511138e-6	5.859078723178947e-6	5.70190919642391e-6	5.250572608057501e-6
2021-02-21	0.835793387	3.59112435175e-4	1.2918487417546527e-6	7.129543434852464e-6	5.620207216077665e-6	5.4754716715277275e-6	4.975704783396012e-6
2021-02-23	0.848922524	3.93986934125e-4	1.1883820131215494e-6	6.9020304717072524e-6	5.393313290649194e-6	5.258784415534906e-6	4.721264654625802e-6
2021-02-26	0.860607285	4.33102936175e-4	1.094461584941954e-6	6.685581867796522e-6	5.1781711448325395e-6	5.051623915640208e-6	4.486034841987978e-6
2021-02-28	0.87099076025	4.7705020435e-4	1.0094081999154711e-6	6.479745820324409e-6	4.974658673925883e-6	4.853847477818862e-6	4.268889323910373e-6
2021-03-02	0.880205046	5.26497312625e-4	9.325590982986564e-7	6.2842760906267625e-6	4.782759276099316e-6	4.665408889714994e-6	4.068807779332574e-6
2021-03-04	0.88837058275	5.822028702e-4	8.632696572617394e-7	6.0991098109298876e-06	4.602548537014927e-6	4.486359163576997e-6	3.884891526246539e-6
2021-03-07	0.89559597025	6.45028602425e-4	8.009235235593519e-7	5.924369292385399e-6	4.434195032816655e-6	4.316852893597195e-6	3.716367697819807e-6
2021-03-09	0.9019783165	7.1595448475e-4	7.449377790087997e-7	5.760344439777852e-6	4.277944874346359e-6	4.157135050475047e-6	3.562592293113946e-6
2021-03-11	0.90760381625	7.960963765e-4	6.947659154920977e-7	5.607493128972968e-6	4.134124927435928e-6	4.0075545422399196e-6	3.423053090443189e-6
2021-03-14	0.91254839375	8.867265455e-4	6.499030110034699e-7	5.466427023533649e-6	4.003135806344803e-6	3.868538672107958e-6	3.2973710475142495e-6
2021-03-16	0.91687853625	9.892974575e-4	6.098891862970705e-7	5.33792121297043e-6	3.885448943077983e-6	3.740611729685249e-6	3.185304991361091e-6
2021-03-18	0.920652062	0.001105469995	5.743092969981438e-7	5.222918127326038e-6	3.781624866241901e-6	3.6243862884281233e-6	3.0867538674274576e-6
2021-03-21	0.923918855	0.0012371467425	5.427964402888276e-7	5.122538863219739e-6	3.6923085624974444e-6	3.5205717527655965e-6	3.0017699295136898e-6
2021-03-23	0.92672159325	0.00138651116025	5.150310476244212e-7	5.0381114952816604e-6	3.6182637833664165e-6	3.42998620269861e-6	2.930573686681346e-6
2021-03-25	0.9290963625	0.00155607468675	4.907433885077436e-7	4.971210096482845e-6	3.560390115712639e-6	3.353579407188469e-6	2.873577038278495e-6
2021-03-27	0.931073246	0.00174873242275	4.6971229803415503e-7	4.923706060092435e-6	3.519768831941958e-6	3.292469595461477e-6	2.831413817739159e-6
2021-03-30	0.93267673675	0.00196783046675	4.517686067667567e-7	4.897842084501756e-6	3.497714511214573e-6	3.24798045090778e-6	2.80499010113686e-6
2021-04-01	0.93392616475	0.0022172472435	4.36795126043723e-7	4.896335877662722e-6	3.495848710406144e-6	3.2217081291876273e-6	2.795545198942048e-6
2021-04-03	0.93483597075	0.00250149070825	4.247302005916403e-7	4.922513889458429e-6	3.516196380688004e-6	3.215602818356058e-6	2.804733313393739e-6
2021-04-06	0.9354159715	0.0028258174075	4.155737709915139e-7	4.9804972149079484e-6	3.5613190119521537e-6	3.2320789322705328e-6	2.8347432763840037e-6
2021-04-08	0.93567138875	0.0031963773675	4.0939186913956556e-7	5.075446525596627e-6	3.6344876297457583e-6	3.2741622338179052e-6	2.8884519506901886e-6
2021-04-10	0.9356029895	0.003620389185	4.063271344677219e-7	5.213903800478357e-6	3.7399318989699877e-6	3.3456835394293933e-6	2.969640009870006e-6
2021-04-12	0.93520698025	0.0041063562675	4.066117915907806e-7	5.404244670480844e-6	3.8831725716233375e-6	3.451548364419394e-6	3.08328730320675e-6
2021-04-15	0.9345114225	0.0046687846	4.097426195141098e-7	5.653753625516216e-6	4.067851052457088e-6	3.5952816600594347e-6	3.2330396423121187e-6
2021-04-17	0.9335960305	0.0053342026475	4.1352151297172995e-7	5.9602516920292515e-6	4.2892652227510895e-6	3.7734713048670323e-6	3.4154768007559382e-6
2021-04-19	0.93244454875	0.00612462976	4.1741066797607245e-7	6.325297778227069e-6	4.548231837638934e-6	3.986454911512036e-6	3.631142990039074e-6
2021-04-22	0.931030674	0.00706649256	4.2099590602926324e-7	6.751522190261448e-6	4.846509007545938e-6	4.235284481557122e-6	3.881174819414722e-6
2021-04-24	0.9293218205	0.008192349395	4.238844875966947e-7	7.24218959543183e-6	5.186311539230618e-6	4.521371585920291e-6	4.166903035133845e-6
2021-04-26	0.92727781475	0.0095423917325	4.257103876575626e-7	7.801115389990674e-6	5.5702186233402785e-6	4.846421201479572e-6	4.489774572696263e-6
2021-04-29	0.924849111	0.01116631723	4.261367931680275e-7	8.432585318739308e-6	6.001060756146373e-6	5.212370580997419e-6	4.851255880431235e-6
2021-05-01	0.9219748135	0.01312566748	4.2486443727304595e-7	9.141264866173173e-6	6.4818062824155815e-6	5.621344879517283e-6	5.25274858003897e-6
2021-05-03	0.91857996725	0.015496715315	4.216375044485806e-7	9.932108983805402e-6	7.015408694376328e-6	6.075581072406824e-6	5.69549172559841e-6
2021-05-05	0.91457252725	0.01837404065	4.162499918334684e-7	1.081021836970319e-5	7.604634158989546e-6	6.577371871898006e-6	6.180452557121505e-6
2021-05-08	0.90983947325	0.021874881775	4.085512511417102e-7	1.1780675196332543e-5	8.251830068102823e-6	7.128950477607463e-6	6.708209712007003e-6
2021-05-10	0.90424228425	0.0261443923	3.9845162838302655e-7	1.2848275721462205e-5	8.958656911804761e-6	7.732363586811701e-6	7.278793252179599e-6
2021-05-12	0.89761161575	0.0313618681	3.8592375148616404e-7	1.4017200008445103e-5	9.725749502231918e-6	8.389275857865502e-6	7.891516130588409e-6
2021-05-15	0.88974133225	0.037747928525	3.7100571170995966e-7	1.5290497491780462e-5	1.0552294371206754e-5	9.100711202639879e-6	8.544721534305878e-6
2021-05-17	0.880381923	0.0455724655	3.537994966162762e-7	1.6669403158725675e-5	1.1435517964432888e-5	9.866668934799913e-6	9.235513138122209e-6
2021-05-19	0.86923415075	0.0551628916	3.3446941231786287e-7	1.815243393002212e-5	1.2370081723323269e-5	1.068563757779892e-5	9.959345106409347e-6
2021-05-21	0.855943506	0.066911743625	3.1323819282805356e-7	1.973411075194295e-5	1.3347319141505518e-5	1.1553922242432347e-5	1.0709599721462207e-5
2021-05-24	0.84009729	0.0812819672	2.9038333989920496e-7	2.140345630504581e-5	1.435442007331635e-5	1.2464822175431702e-5	1.147695842882256e-5
2021-05-26	0.82122675975	0.098807175075	2.662309435726663e-7	2.3142019648042514e-5	1.537351007854239e-5	1.340758832169838e-5	1.2248799967343436e-5
2021-05-28	0.79881789525	0.120082950225	2.411511229339432e-7	2.4921756774943022e-5	1.6380724235202513e-5	1.436627745326719e-5	1.3008472872018824e-5
2021-05-31	0.772335494	0.1457439215	2.1555074500793262e-7	2.670277434468969e-5	1.7345493317292612e-5	1.531857437577013e-5	1.3734687213417461e-5
2021-06-02	0.7412656295	0.176420314	1.8986836711774118e-7	2.8431485846907213e-5	1.8230250674593293e-5	1.6234862295990163e-5	1.4401171492847109e-5
2021-06-04	0.70518085025	0.212668605	1.6456496862379456e-7	3.0039813892174805e-5	1.8991027446118235e-5	1.7077859968086975e-5	1.4976890955149325e-5
2021-06-06	0.66382902075	0.25487403025	1.4011358501967783e-7	3.144644550636616e-5	1.957934395226193e-5	1.780339059689696e-5	1.5427203915364666e-5
2021-06-09	0.6172387835	0.30313079475	1.1698062492143377e-7	3.256108272398364e-5	1.994592575318518e-5	1.8362904178754273e-5	1.5716287611622788e-5
2021-06-11	0.5658243305	0.35711798875	9.560235249017084e-8	3.329257504988207e-5	2.004629801781805e-5	1.870793094026285e-5	1.5811054826398546e-5
2021-06-13	0.5104596405	0.41600341875	7.63526193262356e-8	3.3560696920787556e-5	1.984790151953023e-5	1.8796563847139176e-5	1.5686218282849067e-5
2021-06-16	0.45248661675	0.47841606675	5.9508197509029816e-8	3.3309954774913085e-5	1.933734069071996e-5	1.8600940395518467e-05	1.5329661951825387e-5
2021-06-18	0.3936290465	0.54252180975	4.521771119061603e-8	3.252224354693136e-5	1.8525767823785763e-5	1.811379562320133e-5	1.4746682160373183e-5
2021-06-20	0.33580992875	0.60621045325	3.348455227970215e-8	3.122426150598085e-5	1.745027130717043e-5	1.735214243091073e-5	1.3961443734360878e-5
2021-06-23	0.28090611375	0.6673619915	2.4170550092575725e-8	2.948658331218393e-5	1.6170122107458614e-5	1.6356311667146813e-5	1.3014828616083642e-5
2021-06-25	0.2305025405	0.724125162	1.7022337649633176e-8	2.7413834502488037e-5	1.4758431458324555e-5	1.518428272944359e-5	1.1958819797955741e-5
2021-06-27	0.185712472	0.77513335175	1.1713296112331166e-8	2.5128645508609148e-5	1.329150839333577e-5	1.3902872245523818e-5	1.084904226631358e-5
2021-06-29	0.14710402	0.819607807	7.890542755643326e-9	2.2754042925941643e-5	1.1838882212223395e-5	1.257827691937176e-5	9.737485138495245e-6
2021-07-02	0.11473364705	0.85734129425	5.215411901641766e-9	2.0398789325943172e-5	1.045633942874422e-5	1.1268449554733855e-5	8.667163464007531e-6
2021-07-04	0.0882548227	0.888592961	3.3908033272771953e-9	1.8148470561089517e-5	9.182877578707026e-6	1.0018556314324764e-5	7.669511407750856e-6
2021-07-06	0.06705764555	0.91394160275	2.1741052117208285e-9	1.606255805692672e-5	8.041100008233457e-6	8.859630381628717e-6	6.764259004432225e-6
2021-07-09	0.050402002825	0.934139752	1.3784445117145054e-9	1.4176147553492986e-5	7.039857120110356e-6	7.809668244985976e-6	5.961012918188402e-6
2021-07-11	0.03756004795	0.94994935825	8.695333495610923e-10	1.250985395226419e-5	6.17992924268861e-6	6.8787657170757994e-6	5.263348274482848e-6
2021-07-13	0.028023701575	0.9618881985	5.629106032304478e-10	1.1097218722764724e-5	5.464231290709577e-6	6.083307143640466e-6	4.676966380266667e-6
2021-07-15	0.02099862975	0.970838432	3.768689109577472e-10	9.907232541334252e-6	4.869114471069807e-6	5.4073388352008445e-6	4.185833465909424e-6
2021-07-18	0.0158157961375	0.9775611015	2.61117589043568e-10	8.901176269271757e-6	4.370494868884211e-6	4.8308606511339755e-6	3.7725028953765027e-6
2021-07-20	0.0119810151075	0.9826273885	1.873017203377719e-10	8.046347358477382e-6	3.948955940183095e-6	4.336856108287196e-6	3.422441303887394e-6
2021-07-22	0.0091325989775	0.986461811	1.391100621283701e-10	7.315634394016971e-6	3.589041900906802e-6	3.911169943404636e-6	3.123721304582598e-6
2021-07-25	0.0070070866975	0.989378329	1.0696475816689445e-10	6.686790852576131e-6	3.278564607584166e-6	3.542175248061526e-6	2.866634992964844e-6
2021-07-27	0.005412908925	0.991608712	8.512491514968518e-11	6.141645884856464e-6	3.0079532814976006e-6	3.2203986752981434e-6	2.6433195597696278e-6
2021-07-29	0.00421071932	0.99332415	7.008156423842902e-11	5.665381837215502e-6	2.7697204914395354e-6	2.938140567772386e-6	2.4474332693770727e-6
2021-08-01	0.0032989725375	0.994651333	5.96515011517741e-11	5.245903058444067e-6	2.558018680669643e-6	2.689150325784766e-6	2.2738702531488863e-6
2021-08-03	0.002603455635	0.9956842945	5.245735233161875e-11	4.8733135570786355e-6	2.3682868030392582e-6	2.46834065725431e-6	2.1185351118005504e-6
2021-08-05	0.0020697349935	0.99649312225	4.7624206547554e-11	4.539496705681017e-6	2.1969706447207197e-6	2.271559470696698e-6	1.978148663016323e-6
2021-08-07	0.00165771904875	0.99713025275	4.460051470000675e-11	4.237783223996146e-6	2.04129750906388e-6	2.095401437519578e-6	1.8501033570580257e-6
2021-08-10	0.001337746791	0.99763514075	4.305237772044e-11	3.962683181969971e-6	1.899106246855051e-6	1.9370587713758697e-6	1.7323343953067094e-6
2021-08-12	0.0010877696575	0.998037595	4.280183623462275e-11	3.7096824055504798e-6	1.7687044592228744e-6	1.7942032837219383e-6	1.6232214116575134e-6
2021-08-14	8.91316942e-4	0.99836024875	4.379430531978175e-11	3.4750812447838453e-6	1.6487590817180297e-6	1.6648934818433214e-6	1.5215045068564939e-6
2021-08-17	7.3602353575e-4	0.998620396	4.608590275023975e-11	3.255865950118665e-6	1.5382140233562181e-6	1.5474998946418742e-6	1.4262155874135375e-6
2021-08-19	6.1255885175e-4	0.99883130925	4.98479568227015e-11	3.0496098624326894e-6	1.436218125422039e-6	1.4406504408154518e-6	1.3366200700920248e-6
2021-08-21	5.138466745e-4	0.999003231	5.5388315056425e-11	2.854387393733568e-6	1.342076907624128e-6	1.3431817922137493e-6	1.2521728382438324e-6
2021-08-23	4.344928995e-4	0.99914406825	6.319364724204e-11	2.6687050141659966e-6	1.2552091092404438e-6	1.2541080491960475e-6	1.172473328870358e-6
2021-08-26	3.70365175475e-4	0.9992600444999999	7.4000691039305e-11	2.4914449285165485e-6	1.1751179595035482e-6	1.1725899435139815e-6	1.0972338155171558e-6
2021-08-28	3.18281876525e-4	0.999355985	8.89110782085775e-11	2.321808810573148e-6	1.1013679474913717e-6	1.0979125229783345e-6	1.026252587393566e-6
2021-08-30	2.7578151375e-4	0.999435716	1.095748750124525e-10	2.159264749540281e-6	1.033567791018578e-6	1.0294703413374297e-6	9.593884010196254e-7
2021-09-02	2.4095069365e-4	0.999502259	1.38485044937325e-10	2.0035061670593202e-6	9.713611373416e-7	9.667451704165305e-7	8.965433418192097e-7
2021-09-04	2.12295393775e-4	0.9995579775	1.79455180635075e-10	1.8543995213055121e-6	9.144179125677285e-7	9.093018825894265e-7	8.376471555580345e-7
2021-09-06	1.8864397175e-4	0.99960480325	2.3840528823017503e-10	1.7119483876934914e-6	8.624320241958563e-7	8.567712682514715e-7	7.826449812913064e-7
2021-09-09	1.6907409125e-4	0.99964429625	3.246745333782e-10	1.5762495673582663e-6	8.151175580737245e-7	8.088437147912662e-7	7.314904745351005e-7
2021-09-11	1.52857154225e-4	0.99967763425	4.5324930700725e-10	1.447454916985609e-6	7.722113157956244e-7	7.652617172540998e-7	6.841384613666805e-7
2021-09-13	1.39416078775e-4	0.9997058375	6.4861179952175e-10	1.3257438257907407e-6	7.334727029029726e-7	7.258125661819306e-7	6.405420323099802e-7
2021-09-15	1.282930471e-4	0.99972973025	9.5150571119275e-10	1.2112881252192612e-6	6.986873507483463e-7	6.903236403974847e-7	6.006528501216194e-7
2021-09-18	1.191248140075e-4	0.99974992225	1.4310495721495e-9	1.1042321925161917e-6	6.676701243381821e-7	6.586590734065281e-7	5.644199019592602e-7
2021-09-20	1.116237651525e-4	0.99976695475	2.206838016125e-9	1.0046755641124828e-6	6.402679069340862e-7	6.307170497020446e-7	5.317950472281788e-7
2021-09-22	1.055634820675e-4	0.999781255	3.490060730885e-9	9.126597242295e-7	6.163664116955452e-7	6.064294375921333e-7	5.027350290085289e-7
2021-09-25	1.007676991925e-4	0.99979316175	5.66155480433e-9	8.281614962198522e-7	5.958927106908631e-7	5.857637037429437e-7	4.772092834662836e-7
2021-09-27	9.71020210225e-5	0.999802949	9.423063142725e-9	7.510923917196335e-7	5.788236536736237e-7	5.687249422249846e-7	4.5520757766945525e-7
2021-09-29	9.446779826e-5	0.99981082875	1.60966742479e-8	6.8130173629727245e-07	5.651926025437191e-7	5.553632328227875e-7	4.3675040897069874e-7
2021-10-01	9.27978073275e-5	0.9998169635	2.8230816071e-8	6.18584383771625e-7	5.551004320830639e-7	5.457814075617672e-7	4.2190162111957997e-7
2021-10-04	9.205352893e-5	0.99982144975	5.085474401025e-8	5.62690916999e-7	5.487294275634771e-7	5.401482844406735e-7	4.107838297786583e-7
2021-10-06	9.2220089975e-5	0.99982438175	9.4122336377e-8	5.13393570687655e-7	5.46371217746814e-7	5.387227015105069e-7	4.0360521795552353e-7
2021-10-08	9.286936807e-5	0.999826089	1.75791010725e-7	4.757567238917825e-7	5.492533525777049e-7	5.42429577417294e-7	4.0110888668435027e-7
2021-10-11	9.36827339375e-5	0.99982681775	3.270927174175e-7	4.5136602269165e-7	5.578270199924593e-7	5.515493135941194e-7	4.0334677592630535e-7
2021-10-13	9.463343839325e-5	0.99982661	6.06092313925e-7	4.38304844921025e-7	5.719236512913849e-7	5.65919751175013e-7	4.099851517091607e-7
2021-10-15	9.569896454525e-5	0.9998253985	1.11796299255e-6	4.355251079649e-7	5.915484382464287e-7	5.855328121155049e-7	4.208366149635072e-7
2021-10-18	9.68608608335e-5	0.99982301875	2.05195462475e-6	4.42708264156775e-7	6.168579713285982e-7	6.10516429655791e-7	4.358301599266007e-7
2021-10-20	9.8104684357e-5	0.9998192015	3.74623213875e-6	4.6021417699175e-7	6.481471592858987e-7	6.411248010742855e-7	4.5499102087220726e-7
2021-10-22	9.94199998675e-5	0.999813288	6.8006041485e-6	4.891065848485e-7	6.858431967828835e-7	6.777344207733429e-7	4.784257097397538e-7
2021-10-24	1.00800438487e-4	0.9998042215	1.2270706178e-5	5.3125750338975e-7	7.305086194833699e-7	7.208450427006214e-7	5.063120747080764e-7
2021-10-27	1.02243757026e-4	0.9997901025	2.19992934975e-5	5.895425512895e-7	7.828433609659734e-7	7.710864734038383e-7	5.388937028069519e-7
2021-10-29	1.037518548035e-4	0.99976766525	3.9175727855e-5	6.6815783780725e-7	8.436958915065423e-7	8.292268259745275e-7	5.764750684979598e-7
2021-10-31	1.053308190425e-4	0.99973136725	6.927085718e-5	7.73101708425e-7	9.140764938432717e-7	8.961870455917704e-7	6.194196190858843e-7
2021-11-03	1.0699087485125e-4	0.999671763	1.21581840325e-4	9.1289926196e-7	9.951711881363695e-7	9.730577748662303e-7	6.681493151025245e-7
2021-11-05	1.087461553495e-4	0.999573062	2.1175486345e-4	1.099682349905e-6	1.0883645439381248e-6	1.0611197088699856e-6	7.231444705162368e-7
2021-11-07	1.1061445526075e-4	0.999408964	3.65853669975e-4	1.3508070141e-6	1.1952572249782643e-6	1.1618617457452281e-6	7.849431536965045e-7
2021-11-09	1.1261653258225e-4	0.99913629075	6.268326795e-4	1.691282220025e-6	1.3176897302260523e-6	1.2770063267465203e-6	8.541377392075071e-7
2021-11-12	1.1477505364275e-4	0.998684736	0.00106468431	2.157441025125e-6	1.457758401446601e-6	1.4085190101080825e-6	9.313676326297618e-7
2021-11-14	1.17112747177e-4	0.997941235	0.001792078024	2.8025112093e-6	1.6178163621103466e-6	1.5586148109447578e-6	1.0172985208488656e-6
2021-11-16	1.196492841365e-4	0.996726348	0.00298798698	3.70509396345e-6	1.8004513553772064e-6	1.7297255003184496e-6	1.1125847318625975e-6
2021-11-19	1.2239643275225e-4	0.99475945525	0.00493249206	4.98207005625e-6	2.008400758022941e-6	1.924416925869901e-6	1.2177960282685251e-6
2021-11-21	1.2535017308265e-4	0.99160911	0.0080563636375	6.8081644475e-6	2.244367887657676e-6	2.1451999721443176e-6	1.333287613629285e-6
2021-11-23	1.28478954817175e-4	0.9866257935	0.013008353345	9.44526385325e-6	2.5106586341914113e-6	2.3941774493034213e-6	1.4589897131708156e-6
2021-11-26	1.31706450978e-4	0.97885732275	0.020739804625	1.3285459902e-5	2.8085447192532688e-6	2.6724121333469e-6	1.5940581828052086e-6
2021-11-28	1.348883115725e-4	0.96695624975	0.032597234475	1.89119635275e-5	3.137210652467197e-6	2.978908918504475e-6	1.7363746118400626e-6
2021-11-30	1.37784471776925e-4	0.94910757125	0.0503948645	2.7180258925e-5	3.492193404347302e-6	3.3090968810596674e-06	1.8818642362809418e-6
2021-12-02	1.40033231345725e-4	0.923036116	0.076407233075	3.9315679245e-5	3.863328184103345e-6	3.6528609815945913e-6	2.023726583126545e-6
2021-12-05	1.411428632821e-4	0.8861931965	0.113182878475	5.701086592e-5	4.2326551937334074e-6	3.992523000587931e-6	2.151844998016471e-6
2021-12-07	1.40525966193275e-4	0.83623752825	0.1630635965	8.24892244e-5	4.573325006096857e-6	4.301839166046004e-6	2.2529156213347625e-6
2021-12-09	1.3760408744335e-4	0.77185326325	0.227366351	1.18493250225e-4	4.851328273041027e-6	4.5477437474511205e-6	2.3120139041065674e-6
2021-12-12	1.31984684609875e-4	0.6937208445	0.30541206	1.68190319275e-4	5.031603783113122e-6	4.69639714403265e-6	2.3159921475384126e-6
2021-12-14	1.2365511579575e-4	0.6051440295	0.39389748775	2.35086758125e-4	5.088060586058892e-6	4.723031783536835e-6	2.258004221593707e-6
2021-12-16	1.13082440403775e-4	0.51175148625	0.48719220475	3.23162030525e-4	5.0133861127424775e-6	4.621523727130444e-6	2.1409781620580142e-6
2021-12-18	1.011289928442e-4	0.420144996	0.57868889925	4.374618215e-4	4.82279192745613e-6	4.407858334193664e-6	1.9776794912810404e-6
2021-12-21	8.8808658839125e-5	0.3361218025	0.662580154	5.85268421e-4	4.548966724708871e-6	4.114847179714637e-6	1.786924982586906e-6
2021-12-23	7.70180580747025e-5	0.26340720025	0.7351250585	7.778375e-4	4.231413503629822e-6	3.7813813042038637e-6	1.5881017308960302e-6
2021-12-25	6.63718731065775e-5	0.2033779975	0.794924728	0.001032762481	3.906299461723966e-6	3.4423829018406078e-6	1.3968419482932136e-6
2021-12-28	5.71767583973175e-5	0.1555696965	0.842412529	0.00137733442725	3.600832256881815e-6	3.1234181800627096e-6	1.223261425890013e-6
2021-12-30	4.9496621445475e-5	0.1184597312	0.8790659955	0.001853714379	3.3323818404475996e-6	2.8400360610645284e-6	1.0723436818158073e-6
2022-01-01	4.324533972299425e-5	0.0901415532	0.906724313	0.0025273249725	3.1104141982557455e-6	2.599833784331625e-6	9.45361487899431e-7
2022-01-04	3.818991626763375e-5	0.06878309525	0.9271467825	0.003471309935	2.9382546178464243e-6	2.407006301483307e-6	8.427941157326867e-7
2022-01-06	3.4008371507125e-5	0.052800736725	0.9418797235	0.0047259659025	2.813364888065795e-6	2.262923510782933e-6	7.64505263310329e-7
2022-01-08	3.055853594216025e-5	0.0408419522	0.952182837	0.00638351411	2.733061092474055e-6	2.1630941777681056e-6	7.066349019001533e-7
2022-01-10	2.77168992011266e-5	0.031867884	0.9589746995	0.0085638161125	2.6951680631942525e-6	2.10377683608111e-6	6.660482780938775e-7
2022-01-13	2.5377206836070926e-5	0.025100795375	0.96288097425	0.011418598685	2.6984234776953075e-6	2.0824904022822374e-6	6.404465877011325e-7
2022-01-15	2.345071987379e-5	0.019966046325	0.96428588975	0.0151380176325	2.742707392043535e-6	2.0981624660695826e-6	6.2829393442964e-7
2022-01-17	2.186447259484665e-5	0.016041794385	0.96337547675	0.019957640575	2.82917362497513e-6	2.1512024079934275e-6	6.287451731605725e-7
2022-01-20	2.0558785017695175e-5	0.0130189856425	0.96017076175	0.026165265125	2.9603372900292025e-6	2.24356783534455e-6	6.415887394823075e-7
2022-01-22	1.94847344307135e-5	0.01067097238	0.95455244175	0.034106584025	3.140142805043225e-6	2.37886422750095e-6	6.67219696206025e-7
2022-01-24	1.860184134840232e-5	0.0088310260325	0.946280491	0.04418812355	3.3740406683510227e-6	2.56248902867745e-6	7.06641471639325e-7
2022-01-26	1.7876089854390035e-5	0.0073759482825	0.93501249475	0.056875251775	3.669045984022975e-6	2.8018298464167e-6	7.614975810647e-7
2022-01-29	1.7278282256354336e-5	0.00621422323	0.92032541575	0.0726823182	4.03378608391955e-6	3.10651145144095e-6	8.34132866229075e-7
2022-01-31	1.6782755812784256e-5	0.0052774830525	0.90174528075	0.092151569425	4.478499379655425e-6	3.4886846919405e-6	9.2768085121085e-7
2022-02-02	1.6366435791349634e-5	0.0045143711425	0.878788866	0.115817591575	5.014966690575425e-6	3.96334689830775e-6	1.04618085778075e-6
2022-02-05	1.600825406356584e-5	0.0038861264375	0.8510200575	0.144155414	5.65636326202005e-6	4.54868682030425e-6	1.1947235013565e-6
2022-02-07	1.5688973319365656e-5	0.0033633991175	0.81812033325	0.17751329425	6.4170404725069e-6	5.2664725766275e-6	1.37963657518775e-6
2022-02-09	1.5391362005148814e-5	0.0029239436525	0.77996750825	0.2160361965	7.3122729872565e-6	6.14251692163825e-6	1.60872668028125e-6
2022-02-12	1.510073633431328e-5	0.0025509262825	0.73671130475	0.25959201225	8.35810252919125e-6	7.20733146493325e-6	1.89161379926075e-6
2022-02-14	1.4805723649841084e-5	0.00223166096325	0.6888285765	0.30771741425	9.57140697673475e-6	8.497134213569e-6	2.24021612503725e-6
2022-02-16	1.449906236469593e-5	0.00195663589925	0.63713978075	0.35960238725	1.097041688340725e-5	1.00554796204425e-5	2.66947025471575e-6
2022-02-18	1.4178215279794019e-5	0.001718737769	0.58277327025	0.4141263365	1.257587992057375e-5	1.19358334404925e-5	3.198410540168e-6
2022-02-21	1.3845560352222314e-5	0.00151262180275	0.52707590025	0.46994817925	1.441298281178975e-5	1.42054920713775e-5	3.851759801215e-6
2022-02-23	1.3508065857323377e-5	0.00133419793225	0.47148325	0.52563631575	1.65141269260625e-5	1.69512879067875e-5	4.6622496472975e-6
2022-02-25	1.3176493796053257e-5	0.0011802274235	0.41737569675	0.5798129255	1.8922510989735e-5	2.028761851909e-5	5.673942256455e-6
2022-02-28	1.2864282381052185e-5	0.00104802526325	0.3659500565	0.63128247175	2.16965332481775e-5	2.43675135871325e-5	6.94697789902e-6
2022-03-02	1.2586434404035383e-5	9.35262692e-4	0.31813047975	0.679121012	2.4915097245145e-5	2.93978675373e-5	8.5643764900125e-6
2022-03-04	1.235858166506874e-5	8.398533405e-4	0.2745293205	0.72271548075	2.86841626894025e-5	3.566059538575e-5	1.0641876202482501e-5
2022-03-06	1.2196515743211704e-5	7.599035925e-4	0.23545467925	0.761756045	3.31451344784975e-5	4.3542453022425e-5	1.33423675506e-5
2022-03-09	1.2116150466793929e-5	6.937019917e-4	0.200952048	0.7961945115	3.8486088502e-5	5.3577864992875e-5	1.68973695071e-5
2022-03-11	1.2134013965764559e-5	6.39730171675e-4	0.1708638995	0.82618446725	4.49573354311e-5	6.6511364023275e-5	2.1639432107e-5
2022-03-13	1.226818105129563e-5	5.96679817975e-4	0.144893157	0.85201762925	5.2893343289425e-5	8.339003248475e-5	2.8051674791325e-5
2022-03-16	1.2539662283772128e-5	5.63469947175e-4	0.122660405325	0.87406610025	6.274425408835e-5	1.05701989703e-4	3.684454770665e-5
2022-03-18	1.2974286723279244e-5	5.3926110635e-4	0.103750108575	0.8927355045	7.5121435708925e-5	1.355867281935e-4	4.907630324975e-5
