# Supplementary material for: Long term anti-SARS-CoV-2 antibody kinetics and correlate of protection against Omicron BA.1/BA.2 infection
Source: Nat Commun. 2023 May 26;14:3032. doi: 10.1038/s41467-023-38744-7 (PMC10212737; doi:10.1038/s41467-023-38744-7)
Supplement: Supplementary file 3 — Source Data [file 41467_2023_38744_MOESM3_ESM.zip › source_data_raw/fig3a.csv]

boosting_event	anti_s_boost_level_iu_m_l_anti_s_boost_level_iu_m_l_1_1_1	anti_s_boost_level_iu_m_l_anti_s_boost_level_iu_m_l_1_2_1	anti_s_boost_level_iu_m_l_anti_s_boost_level_iu_m_l_1_1_2	anti_s_boost_level_iu_m_l_anti_s_boost_level_iu_m_l_1_2_2	anti_s_boost_level_iu_m_l_anti_s_boost_level_iu_m_l_1_1_3	anti_s_boost_level_iu_m_l_anti_s_boost_level_iu_m_l_1_2_3	log10_q025_anti_s_boost_level_iu_m_l_1_1_1	log10_q025_anti_s_boost_level_iu_m_l_1_2_1	log10_q025_anti_s_boost_level_iu_m_l_1_1_2	log10_q025_anti_s_boost_level_iu_m_l_1_2_2	log10_q025_anti_s_boost_level_iu_m_l_1_1_3	log10_q025_anti_s_boost_level_iu_m_l_1_2_3	log10_q975_anti_s_boost_level_iu_m_l_1_1_1	log10_q975_anti_s_boost_level_iu_m_l_1_2_1	log10_q975_anti_s_boost_level_iu_m_l_1_1_2	log10_q975_anti_s_boost_level_iu_m_l_1_2_2	log10_q975_anti_s_boost_level_iu_m_l_1_1_3	log10_q975_anti_s_boost_level_iu_m_l_1_2_3
0.9	2.563758247443611	NA	4.086924733758928	NA	2.8581353267131497	NA	2.4329145272145083	NA	3.799231557367698	NA	2.4787959086916964	NA	2.6604438902142715	NA	4.335088585772719	NA	3.1704462513386553	NA
1.1	NA	2.663098494059137	NA	4.186799246568639	NA	2.9575671477813597	NA	2.3278026747019087	NA	3.759052628822083	NA	2.4707917241303887	NA	2.939096898701298	NA	4.547614308166863	NA	3.341789722789185
1.9	2.4527592512157343	NA	3.0147368721325862	NA	3.6717294150429334	NA	2.007780976625184	NA	2.5649521225142577	NA	3.3354046844194807	NA	2.786810176227505	NA	3.349770189844533	NA	3.947441869684882	NA
2.1	NA	2.551888454571585	NA	3.11366382154344	NA	3.771782608795695	NA	2.0097533256180373	NA	2.552060114058951	NA	3.317531807546191	NA	2.966241810450798	NA	3.531897848948831	NA	4.142413435509005
3.9	NA	NA	3.3732437924254484	NA	NA	NA	NA	NA	2.919968912165651	NA	NA	NA	NA	NA	3.7016693511992975	NA	NA	NA
4.1	NA	NA	NA	3.473061152203243	NA	NA	NA	NA	NA	2.9132187435797485	NA	NA	NA	NA	NA	3.887687330412545	NA	NA
4.9	NA	NA	2.7248446088309835	NA	NA	NA	NA	NA	2.1831830080014814	NA	NA	NA	NA	NA	3.135312351658149	NA	NA	NA
5.1	NA	NA	NA	2.8238083435059473	NA	NA	NA	NA	NA	2.1971903633061407	NA	NA	NA	NA	NA	3.277901491685654	NA	NA
2.9	NA	NA	2.6693290836249597	NA	2.62842561322988	NA	NA	NA	2.2050372378057066	NA	2.1342452144062807	NA	NA	NA	3.0504144260408226	NA	3.019412225661413	NA
3.1	NA	NA	NA	2.7685313194698775	NA	2.7276901112148906	NA	NA	NA	2.2049133498145728	NA	2.1293095027745244	NA	NA	NA	3.1947346578330835	NA	3.164686394338362
5.9	NA	NA	2.6226724584365604	NA	NA	NA	NA	NA	2.1132324868937546	NA	NA	NA	NA	NA	3.0083742226398904	NA	NA	NA
6.1	NA	NA	NA	2.7205383337378812	NA	NA	NA	NA	NA	2.1270066444993807	NA	NA	NA	NA	NA	3.153304040974971	NA	NA
