# Supplementary material for: Long term anti-SARS-CoV-2 antibody kinetics and correlate of protection against Omicron BA.1/BA.2 infection
Source: Nat Commun. 2023 May 26;14:3032. doi: 10.1038/s41467-023-38744-7 (PMC10212737; doi:10.1038/s41467-023-38744-7)
Supplement: Supplementary file 3 — Source Data [file 41467_2023_38744_MOESM3_ESM.zip › source_data_raw/fig3c_lines.csv]

days_from_initial_boost_event	anti_s_antibody_level_iu_m_l_anti_s_antibody_level_iu_m_l_1_1_1	anti_s_antibody_level_iu_m_l_anti_s_antibody_level_iu_m_l_1_2_2	anti_s_antibody_level_iu_m_l_anti_s_antibody_level_iu_m_l_1_3_3	anti_s_antibody_level_iu_m_l_anti_s_antibody_level_iu_m_l_1_4_4	anti_s_antibody_level_iu_m_l_anti_s_antibody_level_iu_m_l_1_5_5	anti_s_antibody_level_iu_m_l_anti_s_antibody_level_iu_m_l_1_6_6	anti_s_antibody_level_iu_m_l_anti_s_antibody_level_iu_m_l_1_7_7	anti_s_antibody_level_iu_m_l_anti_s_antibody_level_iu_m_l_1_8_8	q5_get_conv_factor_percent_percent_log10_anti_s_antibody_level_iu_m_l_1_1_1	q5_get_conv_factor_percent_percent_log10_anti_s_antibody_level_iu_m_l_1_2_2	q5_get_conv_factor_percent_percent_log10_anti_s_antibody_level_iu_m_l_1_3_3	q5_get_conv_factor_percent_percent_log10_anti_s_antibody_level_iu_m_l_1_4_4	q5_get_conv_factor_percent_percent_log10_anti_s_antibody_level_iu_m_l_1_5_5	q5_get_conv_factor_percent_percent_log10_anti_s_antibody_level_iu_m_l_1_6_6	q5_get_conv_factor_percent_percent_log10_anti_s_antibody_level_iu_m_l_1_7_7	q5_get_conv_factor_percent_percent_log10_anti_s_antibody_level_iu_m_l_1_8_8	q95_get_conv_factor_percent_percent_log10_anti_s_antibody_level_iu_m_l_1_1_1	q95_get_conv_factor_percent_percent_log10_anti_s_antibody_level_iu_m_l_1_2_2	q95_get_conv_factor_percent_percent_log10_anti_s_antibody_level_iu_m_l_1_3_3	q95_get_conv_factor_percent_percent_log10_anti_s_antibody_level_iu_m_l_1_4_4	q95_get_conv_factor_percent_percent_log10_anti_s_antibody_level_iu_m_l_1_5_5	q95_get_conv_factor_percent_percent_log10_anti_s_antibody_level_iu_m_l_1_6_6	q95_get_conv_factor_percent_percent_log10_anti_s_antibody_level_iu_m_l_1_7_7	q95_get_conv_factor_percent_percent_log10_anti_s_antibody_level_iu_m_l_1_8_8
1	1.933378964794449	-0.7561449152016486	1.871192161397817	-0.2790236604819862	-0.2790236604819862	1.057567575141302	-0.2790236604819862	-0.45511491953766736	1.0349081423406912	-11.49101603629255	1.648229655448903	-11.013894781572887	-11.013894781572887	0.9889215282411676	-11.013894781572887	-11.189986040628568	2.1104992060194556	-0.26293041528622135	2.051925783007405	0.21419083943344105	0.21419083943344105	1.1379429546448119	0.21419083943344105	0.038099580377759824
11	1.8843286449978542	1.3817408591466214	1.8962351804708224	2.377796294579109	1.7588303733574278	1.1509407758500885	1.456120115562506	1.7100511190210743	1.073042374582015	1.226370392750887	1.6779030303909264	1.7724676051592743	1.1124912765547657	1.0883079969985454	0.9755546061337343	1.3969082177714658	2.0739505288775764	1.5916321133042892	2.067845968843602	2.573667506948616	1.9642568265599258	1.2221122537524152	1.9187170614302427	2.212810767746071
21	1.8315798275364361	1.6711749185018112	1.9195188416983606	2.438893911974607	1.793310662380185	1.227461752775628	1.6115085987464952	1.9364068342159975	1.1072754128952664	1.6090540951870602	1.7056297731602437	2.118795953689797	1.4850390722189841	1.1691631254920418	1.3411282047367559	1.7587994539836571	2.0433864626375398	1.7387360438717367	2.079248295939512	2.5900845461326742	1.9649271800687111	1.2844449992251261	1.935701247939246	2.288454461049593
31	1.7817845952673554	1.8304340401911758	1.9412509283706343	2.4813802458482757	1.8238650532864926	1.2922531271577877	1.7140276549893136	2.0654783017378855	1.1382534934464688	1.7822260377342183	1.7316466818664316	2.2852407932899736	1.6710734277198336	1.2355312263833387	1.5157308038076875	1.9421469129347826	1.9947696124388377	1.8748668190046225	2.0901126870711764	2.5950521732678684	1.9603847876572447	1.3441087743507476	1.9510441001199086	2.301283119041977
41	1.7370428282860138	1.9374754583200264	1.9616050100692017	2.5140570518615672	1.8715417254107265	1.348407408947975	1.7883420127940541	2.1535349999497377	1.1664825931030536	1.881382841518569	1.7561494453258897	2.386829991847098	1.8018103518341084	1.2939032768298744	1.6293242553182643	2.0605640443566378	1.9348194406398769	1.9838849705674337	2.100476968692867	2.5998793916851572	1.9432569949679042	1.396938317709508	1.9669837668557362	2.31517600272824
51	1.6981928597954057	2.016240378404026	1.9807270988123533	2.5400348665734493	1.9202574492959705	1.3979353943396173	1.845176593967101	2.21848641646737	1.1925594073852972	1.960752476583094	1.779339017123674	2.4586189867912824	1.8535098160643566	1.3452574032721714	1.7120671329193708	2.1447188761121154	1.9127508028074873	2.0632734697800537	2.114735701568628	2.607653789800841	1.9842370323923852	1.44541047282575	1.9830509396179257	2.325171388382208
61	1.6653257104888828	2.0772959871660377	1.9987415429869677	2.5611604786135564	1.9645726602443294	1.4422181471382172	1.890186039911141	2.2685671471757645	1.2178748501527743	2.0199981774064084	1.8013856934893764	2.505181359305387	1.8432517874430818	1.3910921196018862	1.7771871126972556	2.2074146411959537	1.9049297170026023	2.1240322281239594	2.1291075834675253	2.615863926201845	2.05308750254123	1.4886179333160936	2.0055730361517314	2.3363241071231515
71	1.6380782377285126	2.12624758777063	2.0157550389121353	2.5786335457011322	2.0039193051388566	1.482245953802508	1.9267133826951564	2.308288276555431	1.2414353188587757	2.0677252612743895	1.8223353101922841	2.5256743062784253	1.8218333992769182	1.431824512642053	1.8337275871314558	2.2470826832028847	1.8952726083351128	2.1716436976088387	2.142750408794999	2.625594904906496	2.121666073477547	1.5289906710317034	2.017402431609884	2.3674659412810324
81	1.6158376016678662	2.1664271073094516	2.031859751429369	2.5932764782578306	2.0389090148916793	1.5187525524477157	1.9568961670966163	2.3403991776373676	1.2635432829622029	2.104715724929367	1.8422915593373805	2.5453327487348156	1.7833413847782107	1.468464128693974	1.8790297763410948	2.287032521618628	1.8820203682008487	2.211994122819202	2.155617043789411	2.6348528347247804	2.1765620523180966	1.5657519385276997	2.0306309660836606	2.3906108484538393
91	1.5978895918767924	2.1999773220817116	2.04713581329556	2.6056770773236724	2.0702689280980926	1.5522968676238482	1.9821812517161221	2.3667009382122064	1.2849468769270493	2.1390225235117315	1.8613423583873552	2.5562301432094086	1.7439283469986377	1.5029903082888298	1.9158031695999578	2.305225324918827	1.8684984288486357	2.245006206348142	2.1661621434311207	2.651982432643783	2.2225782072258693	1.598381989484912	2.0415306318137514	2.417875620055889
101	1.583515762553611	2.228356637564757	2.0616533846410707	2.6162691073686846	2.098618030540219	1.583314608801536	2.0035915349259747	2.3884373235379757	1.3050857648980618	2.1676383127640917	1.8792659969036165	2.567650758809313	1.7037683893537618	1.5348853434755336	1.9491722590785618	2.320395517071112	1.853932968058204	2.271078182913937	2.176887925006295	2.6642748622811383	2.264215435515646	1.6282890991071952	2.054536656127499	2.437792374807104
111	1.5720543634109214	2.252601983257067	2.0754742548447163	2.625381003030673	2.124447321653922	1.6121519581771766	2.0218751424602077	2.4065031689301173	1.3258319050442673	2.192800275341098	1.8963155640082714	2.5753637225999437	1.663001548260804	1.5645130141588144	1.9754644051999593	2.319616331428241	1.8394756178323097	2.2924393085120314	2.1884827279712	2.67714929958444	2.303605402845085	1.656641181134864	2.0659507237676067	2.4592713413074025
121	1.5629270598850236	2.273476984676564	2.088653264113909	2.6332669523902776	2.148143715729578	1.6390884572428759	2.0375949668321853	2.4215628457782654	1.3456023284888752	2.215373677533563	1.912660524212957	2.583476959893775	1.6233955328452063	1.5921705941469653	1.9959338247390108	2.3179785925013934	1.823211488406828	2.312963961132573	2.197729402592093	2.686778474382522	2.337269793293984	1.6841815052341507	2.076565719661525	2.4762888542216945
131	1.5556490098479387	2.291560001739632	2.1012384321237727	2.640127429004495	2.1700137097935865	1.6643533114014786	2.0511839498740976	2.4341227906350165	1.3643953763658925	2.2361794731472986	1.9283547283582667	2.591956439800684	1.5811595562619596	1.6180984526970528	2.012117224708261	2.3121016454553	1.8070892115630603	2.3314696281474037	2.208166709502322	2.69313497115835	2.3681127959458648	1.7098209427336486	2.085982271819559	2.488980006836706
141	1.549824068088158	2.3072989051724773	2.1132738951920746	2.6461222139736575	2.424313388270601	1.6881363755731895	2.0629816389417774	2.4445774908553273	1.3807745672825038	2.255571135244767	1.943445872200031	2.598171395801033	1.8613423583873552	1.6424963470246619	2.0278333939554707	2.3112461525278714	1.7779445279757695	2.345862581887075	2.218842098149233	2.699421141574072	2.8387855406227906	1.7330924386542153	2.0936690560810254	2.5019390287681267
151	1.545135513320533	2.321047362003846	2.1247977402355396	2.6513809050681756	4.285117423229607	1.710597073338829	2.073259111152566	2.4532398588259294	1.394097690265267	2.273202830573375	1.9579768257751413	2.6017770379648986	2.9995343980622597	1.6655315698088426	2.0381985768333903	2.310155403915899	1.7247816928593793	2.3586370984481997	2.2283912250757294	2.7065750659344654	4.81811831676861	1.7551631196831075	2.104194205211818	2.5125611970368595
161	1.541333452539403	2.3330896539443517	2.135845769425976	2.6560096785012592	4.385126111946444	1.7318704994157328	2.082234627287862	2.4603621173515835	1.403680232005172	2.2886169293686227	1.9719850802131162	2.6075875398055923	3.2330722550951796	1.687224378152046	2.0458772248161283	2.3096521030010475	1.6789002300219862	2.3708347014636604	2.2370639477663308	2.7109907074786275	4.908452120200923	1.7764263091691264	2.112679350674733	2.52131398443435
171	1.538222841475674	2.3436571385182883	2.1464490856584013	2.6600962226456635	4.468559084942077	1.7520720042336535	2.0900875496295868	2.4661501526938636	1.412608313457086	2.3015384547799456	1.9855059250101281	2.6121407707468585	3.390013431135011	1.7074959193591408	2.0530533732838103	2.308824091388901	1.6557244183353221	2.3815732401233474	2.245189859176632	2.7134099681972654	4.98599859618429	1.7966024113141643	2.122923995839871	2.5271850793136577
181	1.5356520244313712	2.3529409229043456	2.1566363614771555	2.663713431373499	4.539392086426497	1.7713008639126115	2.0969659220317407	2.470774507621851	1.4210333050831336	2.3123096191798673	1.9986289251388591	2.617393688286501	3.464584358145408	1.7269822887104025	2.0558949176399084	2.307738880536857	1.6335853010309165	2.3913444587616874	2.252848916080839	2.7142983901423214	4.996869167881728	1.815792446562961	2.1317686156752873	2.5327037747513756
191	1.5335043480296933	2.361099906708504	2.1664338518428403	2.666922788421212	4.579921793179605	1.7896432136318585	2.102993306164061	2.532847586916879	1.4307608874508937	2.3225965451501436	2.011334131237776	2.6224275861182993	3.5134616401579053	1.7457059955534036	2.059550865208383	2.4678545148758753	1.6277841641800643	2.400320516254565	2.2600741674608646	2.716458582317237	4.998321897438968	1.833888625422557	2.1400837733887683	2.60690160133971
201	1.5316896995740672	2.3682680842383337	2.1758654197773906	2.66977620289804	4.612299817304282	1.8071743254545458	2.1082740815508263	2.53527187999432	1.4332664504592787	2.3301579334633	2.0236381624552684	2.623737351658436	3.5388514406600846	1.7629547873665197	2.061838151896142	2.474756379286672	1.6245510547688742	2.408543127311865	2.266211745975927	2.7172522607891434	5.006542678065898	1.85121376114713	2.1510509260857087	2.606085193987078
211	1.5301388142341967	2.374559197383568	2.1849522030349764	2.672317640380921	4.639750550394166	1.8239602256662804	2.1128961538596127	2.533992223822245	1.428139875892695	2.3352057609875043	2.0355645312376196	2.6236598114990435	3.5660140498895694	1.7792743994824765	2.065299347993019	2.479780484773843	1.616192808462683	2.415060764656065	2.2715374065627776	2.719536951971356	5.039062683155845	1.868201672922996	2.156315061071057	2.596382945112299
221	1.5287983510086913	2.3800701834237374	2.193714735820664	2.674584981441707	4.663639006597953	1.8400591750578124	2.116935262265797	2.532968750163418	1.423938493357482	2.3396342127931087	2.0471346615071386	2.6235785874018287	3.594700080206623	1.7954340168814051	2.0664617147633155	2.485038735608913	1.616628113385859	2.419618200588492	2.2777392365864437	2.722385956467292	5.076083490810846	1.8842919602117922	2.1610550537147533	2.5809037314305687
231	1.5276270896264943	2.384884780779389	2.2021708234818345	2.676610634415679	4.684796447792926	1.8555228932264265	2.12045641836026	2.5320092281228597	1.4177101744621186	2.343678768939345	2.058367850611409	2.6241417058692917	3.620703964802612	1.8107118263796285	2.0657047711423946	2.4900201634128734	1.612047313086094	2.4240500676689347	2.2839077749156256	2.726621346256278	5.096310965754517	1.89990927583528	2.167115784801592	2.577643372949316
241	1.5265931555502399	2.389075780467378	2.2103372635015592	2.6784226162048324	4.703789286126027	1.8703975824354062	2.1235154823490623	2.5308922286677538	1.4142069133530653	2.3474176008512977	2.0692823798985933	2.6248187790204414	3.643754758240747	1.8251350343692052	2.0651751866471417	2.4878330167558165	1.6107337655095053	2.427878476882766	2.2895271088858262	2.730263850785895	5.113449841765128	1.9150349581999613	2.173990324358236	2.573660370610499
251	1.5256719240504633	2.3927060243126532	2.2182299653335202	2.6800452914657953	4.7210216945427215	1.884724446849571	2.126161136095583	2.5295011198326702	1.4113062760170105	2.3499352757707674	2.0800504470092975	2.6251631366715866	3.655264286645459	1.839005656262665	2.0664772461129592	2.4855470560251254	1.6202941768639354	2.4323656105063343	2.2948447060191857	2.7349586406761066	5.127757134475214	1.9294641700981292	2.1801373491071177	2.5678516458868113
261	1.5248439549642803	2.3958310363726647	2.2258630296971957	2.681499823899439	4.736789920026442	1.89854056659898	2.1284362169151665	2.5277938328943894	1.407528703708571	2.3508036713332094	2.0905720821028413	2.623283655381017	3.6695440008903697	1.8529604576014518	2.0659090197268766	2.484071925601077	1.6290675094962355	2.436617989208995	2.30212715823884	2.740112782361458	5.152552491246501	1.943377806188635	2.1864985636424334	2.5650105760981767
271	3.6426600657194816	2.3984989657904743	2.233249515030101	2.682804664426193	4.751318172551796	1.9118794436223114	2.1303777095144274	2.525767954148063	1.6170090823108498	2.3522374002010364	2.100821998711484	2.623210686934257	3.6978019129496094	1.866622997559672	2.065067191398203	2.4837914885972476	4.321054984321073	2.439235239217374	2.309690412665109	2.744337082040654	5.172630314248093	1.9562132996170583	2.193688022682679	2.5637411703047714
281	4.308258511010503	2.4007532593242065	2.2404022206373977	2.68397610414228	4.764780614234471	1.9247713293930888	2.132018785769027	2.5234390651324174	2.6651679902017356	2.3534030458553046	2.1108132612190373	2.623137216380719	3.7125986659970462	1.8798355761556005	2.061595213051054	2.4806885504034644	4.8904294895287705	2.4412347940516512	2.3165847675457885	2.747684390270899	5.188163443036186	1.9684758862144605	2.200840066146697	2.55841096390986
291	4.440562405119453	2.4026321027338597	2.247332431045777	2.6850283769459824	4.777315166646011	1.9372436755412399	2.133388492674894	2.5208299939658483	2.8795922019464255	2.353738831826317	2.1205556746613614	2.620973824271927	3.73456656153426	1.8920067941691827	2.0578737951646113	2.477669088280919	5.022806897108587	2.4428714595818564	2.32322532122287	2.7514718411416497	5.2002944203311285	1.9807800476135606	2.2075919406961386	2.5548186965627573
301	4.518415721271359	2.404168916078462	2.2540505853784496	2.685974065416192	4.78903391677924	1.9493216372077393	2.134512646855555	2.517964903488182	3.173752578123413	2.352548514630816	2.130065269648161	2.6136919405387604	3.7562844755115776	1.9026357867551378	2.0547611826890115	2.4756932284279913	5.026463769231457	2.444275391924015	2.32835486140551	2.754616101517215	5.22217083357751	1.9930557739588834	2.2139703475904025	2.5534101248837424
311	4.567449158212696	2.405394502837699	2.2605670453123157	2.686824365934791	4.800029222649382	1.961027967994649	2.1354137507543696	2.5148675478492892	3.2687503825163113	2.351534860215432	2.1393524375439235	2.6068461708626227	3.7717654537081584	1.9134708505856608	2.051603180259092	2.4711183060878272	5.010024757482991	2.4492383492865124	2.3330306163112513	2.7584817745477057	5.24476043459156	2.004950924620602	2.2200011986779584	2.5519306062172533
321	4.599988794633145	2.4063355560360695	2.266890782431281	2.6875889973807685	4.810378576811364	1.972383719857164	2.1361126759309044	2.511559565748583	3.341805171153481	2.350655542731738	2.148422503680678	2.60663353699998	3.786143788861473	1.9247957181798525	2.0486806467522465	2.468386137469527	5.02821413470879	2.451223042902749	2.3380236345961127	2.7634286453036845	5.265874553229631	2.0159418656925907	2.2245173831786778	2.549606109374955
331	4.624742290810533	2.4070167709039136	2.2730305875527543	2.688276875623586	4.82014790668367	1.9834080272064774	2.1366279166028757	2.5080613515446624	3.4023849061007874	2.3497321548954426	2.1571580787707068	2.6057750763664616	3.7996196038696723	1.9356123962970122	2.0440839717904598	2.462857290027174	5.074763468110594	2.4556638207798724	2.3437402909343708	2.7690018104421164	5.285676767214015	2.0267206915563643	2.2303077005982233	2.546927420036898
341	4.644810068984239	2.4074600147583958	2.278994736759835	2.688895675651895	4.829393231709776	1.994118641065134	2.136975791481849	2.504390859687904	3.452935297161668	2.347646286683475	2.1654130382789067	2.599556793074751	3.8144545881638336	1.945584101159962	2.041203952520318	2.457186808576963	5.112319002212304	2.459320273059758	2.3491102536026687	2.7744525049286857	5.3043051340807965	2.0375743617513304	2.2333024933072334	2.544027334903799
351	4.661855488825818	2.4076849965980447	2.284790823761273	2.6894523622475033	4.838163368898676	2.004531867154543	2.137171050661433	2.5005649366348557	3.4724797041702016	2.345586086476158	2.1735078047545215	2.5954825569866555	3.8282831913850592	1.9563133883834496	2.037045485354246	2.4497392073404693	5.125409701086531	2.461989221331719	2.3550489642802654	2.7786913805299718	5.320877193847083	2.0484078790872444	2.2354534913118616	2.5407407558596633
361	4.6768374565355915	2.4077099713221792	2.2904258109710374	2.6899532601159026	4.846500923697164	2.0146627778627986	2.1372271610178992	2.4965979619346204	3.5096838979823124	2.342118233196827	2.1815499238976384	2.588121990546529	3.817938967015869	1.9668507005937794	2.0337672025603237	2.4430661553454027	5.143257967069649	2.4649141412180704	2.361370077786608	2.783703844747469	5.3285151376254065	2.058850028971519	2.2387295913739704	2.5390372646029196
371	4.690333495332483	2.4075509892500975	2.295906806499237	2.690403785246478	4.854442711092835	2.0245252701246814	2.1371561164103317	2.4925039772521558	3.539767302748243	2.340383494998391	2.189415241361122	2.5781769241887083	3.8113514142730023	1.9768143712407489	2.030546045841374	2.436538203745339	5.173708460159206	2.466238859588509	2.366998831168069	2.78797614580068	5.344532772143579	2.068969173898514	2.242263836359767	2.5371805125322555
381	4.70270497708331	2.407222862864436	2.3012398178632893	2.6908090456370144	4.8620217700299335	2.034132433953374	2.136969166915589	2.48829505920299	3.551859037560232	2.339429510173323	2.1971145161509873	2.568041040130316	3.813583294125405	1.9863851365094096	2.022069740896537	2.430423579926065	5.200329434824065	2.466801951249613	2.3693456304514844	2.7913861280905317	5.35952199142702	2.0785510968489853	2.2455335608242932	2.5361864706848207
391	4.7141857353326815	2.4067391463810965	2.3064312507886795	2.6911733761847905	4.869267260255858	2.0434962576467264	2.136675969128134	2.4839827739306277	3.5643058087765875	2.3384106806907603	2.2046533508032025	2.557729565339672	3.8179618003052838	1.995709333128706	2.0133318611980116	2.4221801296072583	5.207851381780519	2.468373195866718	2.3745788230016878	2.7938840905821096	5.368044936882125	2.087984790313309	2.24830651959824	2.533751248344585
401	4.724933153332319	2.406112143007133	2.311486414273751	2.691500797841618	4.876204742710323	2.052627933701633	2.1362857349258046	2.4795771265267765	3.5841424751665953	2.3365762388292532	2.2124048443766227	2.5472551034764264	3.8172982072690003	2.0047982833068017	2.005840180062463	2.416992645585192	5.230307095454391	2.4701690867166577	2.378115732311371	2.797707868072293	5.3796046938064626	2.0972812157142653	2.250919943610623	2.533127948930139
411	4.735055332781341	2.405353126329655	2.3164108043159244	2.7914442391660983	4.882857433703839	2.061538095967655	2.1358067380261985	2.475087915546456	3.6048158020705348	2.331983239170229	2.2200197885658373	2.561153037758129	3.7983017617693506	2.0136622470556658	1.9999323281733208	2.410189128167379	5.256110344142741	2.474315661250393	2.3814638728418793	3.0254565737134054	5.391157725175789	2.1063562418582715	2.2533806106269765	2.531226032949029
421	4.744630509057413	2.404472396060853	2.3212094879311946	4.325425971789904	4.88924622750475	2.0702362716942764	2.13524638441021	2.4705236765664904	3.605580279625665	2.328734697252223	2.227370713341338	3.561299911066125	3.783509870638459	2.022311593373636	1.9970008044561345	2.4023808343317166	5.269022252447264	2.478020903090011	2.3849508846949075	5.012476416491712	5.402926924826117	2.115181620362955	2.255702432926991	2.5296624581550677
431	4.75371667088048	2.403479353583641	2.3258872257208223	4.462604496802664	4.895389738130501	2.0787315223111826	2.1346117498619397	2.4658926580976495	3.6039335140720734	2.325922714339554	2.2344350736064906	3.6557562276067497	3.7547353288167495	2.0307551536022785	1.9940614521176758	2.3932547986304065	5.281638233197989	2.479667694951643	2.3883335857349013	5.10239440471211	5.414954372228135	2.1237330055538206	2.2578932331637596	2.5275066293154227
441	4.7623593509995725	2.4023828782048846	2.3304484446401736	4.537616653047242	4.901304479062923	4.113501389329995	4.1050460430671505	2.461202033105081	3.603288951069536	2.3214309531128263	2.2413486044271695	3.7091881701948526	3.729926503884691	3.0153818914552293	2.784372610810596	2.38429553780813	5.288180720613731	2.4806130640969846	2.3925631460356143	5.107923211773281	5.420794912299131	4.779477451131454	4.712935996508893	2.5251752738727578
451	4.770594967380632	2.4011907967796855	2.334897460628327	4.588308871726642	4.9070060376850995	4.293710432437374	4.309127870895784	2.4564590417065215	3.6032610052063165	2.3145972600978117	2.248218262995681	3.718642091262918	3.7138577851182992	3.328364518273957	3.088777686846481	2.3755631078689436	5.296237177421033	2.481310982063949	2.396757274295601	5.1312717676794595	5.428083080089394	4.937012704591043	4.990065202499778	2.522797084681911
461	4.778453601172558	2.3999104107601967	2.3392385181149002	4.626577959114575	4.912508169507019	4.392651783133561	4.399642155504717	2.4516697372094485	3.5996475481569377	2.30757834667421	2.2549197688211704	3.6906825689582643	3.7201242751921098	3.459597329928611	3.249739917320867	2.3667297278730333	5.305926520639496	2.4818345332544363	2.401502476345213	5.127363835445795	5.435549077825879	5.039826563786483	5.080355081490155	2.521226348488634
471	4.785961970916673	2.3985486390323	2.3434752937600183	4.657454496922757	4.917823524696355	4.482766596096609	4.470897118662085	2.446840481126662	3.6018796765240584	2.3003843976514275	2.2612743825599853	3.68758621939034	3.726251218353195	3.6300005355110945	3.4285372386790534	2.3585916129425253	5.307214013508929	2.482193155990886	2.4070971370785093	5.128289398998085	5.442661090074862	5.034771182678506	5.0966906006608435	2.520581386407451
481	4.793143127361	2.397111810497431	2.347611696377409	4.683444941816312	4.922963536856291	4.53956641783013	4.51468968984805	2.441976489606498	3.6054476454664295	2.293022659794373	2.2675145814450457	3.6879266620109616	3.732312354470328	3.6637503262620914	3.5204374487036043	2.3485289463628503	5.3168153991786395	2.4823964022106035	2.4125792802459403	5.141539791278541	5.447932162050033	5.047337133348519	5.150409857991032	2.5198727151450413
491	4.800018023158652	2.3956055852105904	2.351650871628001	4.7059505127262655	4.927938937170459	4.58282884831101	4.548450463295968	2.4370830437118634	3.6010450030472985	2.28550147089956	2.2736400982932805	3.6783734487277995	3.7320816196387216	3.6925097547721855	3.598617619213442	2.3385234255778324	5.32712136408836	2.482449569274291	2.417953408786511	5.157100782472317	5.451758688898619	5.093425293994291	5.178426352489391	2.5191056258326583
501	4.806605427929854	2.3940354274785673	2.3555964546432713	4.725829486581445	4.932759085127573	4.617772594347233	4.576587657394636	2.4321650679580733	3.5682417468022276	2.278262466355306	2.2793686601557	3.6687762707349987	3.73839000227285	3.701696894225827	3.6508779686724524	2.328564849854816	5.3357353881804634	2.4822930972686685	2.4232226515080586	5.172393205070416	5.455404424121616	5.095038707165984	5.201298345235803	2.518860630614565
511	4.812923254220532	2.392406134212374	2.3594515368147118	4.743646280757681	4.93743338920775	4.647021195042949	4.60096492891405	2.427226741941271	3.5546830913906167	2.272929177365289	2.2844193558568726	3.659256426075701	3.7445821385468836	3.7031316191834254	3.689156824828327	2.3200585173412507	5.345353991377291	2.4817175270011047	2.4283899960327076	5.186355294437205	5.458880403705859	5.127342358578006	5.201934473451972	2.5186067731664514
521	4.818987358279138	2.3907226632491168	2.363219172468885	4.759794095601281	4.941969327982373	4.672139394209669	4.622564119021546	2.4222726865934865	3.5637142109464097	2.2689143000369896	2.2896881208809052	3.649866735651159	3.7506607510267274	3.7107287408776575	3.698292889038938	2.3120846022293167	5.358727154702131	2.480822489297827	2.4334590551967716	5.206072984759701	5.4621996603454095	5.16281735388673	5.221549485035566	2.5183449733030567
531	4.82481310515166	2.388988934967336	2.3669021081095103	4.7745595165362555	4.946374789389676	4.694134235260157	4.641986001014736	2.4173064943517857	3.5605641986749728	2.265122870037784	2.2947935881269927	3.6293901683737095	3.7566295221314996	3.715457955071408	3.6966361485341945	2.303181952343787	5.371466068519723	2.479013891381042	2.4384325326011003	5.223359221297455	5.465368725344467	5.183088820499157	5.252538555880202	2.5180761526045163
541	4.830414468571701	2.3872090153604644	2.370503369950999	4.7881585217325044	4.950656849462362	4.713690545297398	4.6596351755773044	2.412332043709211	3.543800122639584	2.2613126986673313	2.3004837754177125	3.6250424474698417	3.757653856353361	3.7180820869686686	3.6824716499110304	2.2943014010752814	5.383619218711161	2.477767679925739	2.4433133858565736	5.252210712649762	5.468399078686699	5.1997811990482905	5.275911941811946	2.5178009224273428
551	4.835804860529539	2.3853867080422413	2.374025331056094	4.800759205972905	4.954821713191876	4.731292316657255	4.675800717536054	2.4073526698085703	3.520173645915602	2.2574875623085617	2.3061110450592204	3.616279406718509	3.7560163571513527	3.719950082236257	3.6969823839930003	2.2860697279050064	5.393695765632884	2.477019124444643	2.448104812782909	5.278525198922078	5.471299702003889	5.221705059844171	5.299092479080706	2.517520207744925
561	4.840996384409909	2.3835253994859285	2.3774706410954147	4.812494851855061	4.9588754279333775	4.747294468985931	4.690700358915203	2.4023716607356262	3.510845099429305	2.2512504922721193	2.311287335066814	3.61036011355349	3.7468901349696218	3.7215803316156935	3.678830000697097	2.276316555488744	5.401543274745405	2.4761995452360352	2.452808063670538	5.302192805407032	5.474077528844578	5.24659218135767	5.314837915462142	2.5178068532607125
571	4.846000473804345	2.381628346128967	2.3808416157524994	4.8234732315218745	4.962823877111462	4.761963755333247	4.7045026530270935	2.397391967932915	3.506285414912881	2.2430384775208623	2.3158175946416297	3.604590924928517	3.7378093927056164	3.727848598817264	3.673153582174406	2.2664378806839744	5.411298298022778	2.4753147381771083	2.4574275669147227	5.317679302348592	5.476740613566802	5.262493205234906	5.330115616752228	2.5184992673199753
581	4.850828027412531	2.3796983935721157	2.3841406257491906	4.833782878709067	4.9666719317512875	4.775505787125571	4.71734263356422	2.392416536446063	3.5019704326266976	2.2347071248753823	2.3196586983533942	3.59896862329897	3.7287767538241745	3.7363086973849047	3.676880163672653	2.256522430183461	5.4211272996495135	2.4743677568747477	2.4619633086354584	5.318468883500519	5.479295041807677	5.276582099491295	5.347257680231183	2.5191834225895984
591	4.855488796222933	2.377738532733469	2.3873699997590805	4.843497741467155	4.970424022147031	4.788082256747413	4.729330292619732	2.3874480250657117	3.497748487260006	2.2262598502052433	2.3222054235602636	3.5934931672378094	3.72080939602418	3.737565941116857	3.6652764736792305	2.2465746948200738	5.430581963935117	2.473361655620022	2.466385762356194	5.322854326315366	5.481747375069444	5.289091285286983	5.352671802291907	2.5198584242881146
601	4.859992742306323	2.37575131061223	2.390531439379247	4.852679619438003	4.974085401861568	4.7998220212741	4.740556906441839	2.382488813567699	3.495603297691963	2.218135690491476	2.324866794453715	3.5881623427663256	3.7129160787728943	3.738724970305343	3.653163641508206	2.2365947981693055	5.439688726181899	2.472299493811597	2.4704132008239053	5.338342736584175	5.484475558356021	5.300816242389579	5.3556188945036345	2.520397733354189
611	4.864348155360013	2.373739020441164	2.3936274005689637	4.861503906388305	4.9776597307320225	4.810830309881709	4.751100101405285	2.3775413492079123	3.491745810089167	2.210882407820679	2.3287028559245364	3.5491518526657306	3.705055564307964	3.7339673418024946	3.640693376608244	2.2251124562333913	5.447951959885386	2.4711839926697943	2.4742663198971875	5.351663469748859	5.490931000929232	5.31378911792266	5.362478915934589	2.5206663617056733
621	4.868563380952344	2.3717041537944663	2.396659679495184	4.873980697934023	4.981151182162277	4.821192776183444	4.761025795216721	2.372607591308379	3.4853836240851193	2.2035966727103733	2.333296601582654	3.596128897745721	3.6942633787485817	3.733454694436635	3.6141450112249354	2.212850457275165	5.454706887880936	2.470018928441917	2.4777341338921084	5.3751505868383624	5.497281092943506	5.3315357800578855	5.361584378832222	2.5204045596883455
631	4.8726461129789165	2.369648559601708	2.3996302534430303	4.882751719915105	4.984563274666783	4.830981399090665	4.770390849278889	2.3676899209791116	3.4774040122781398	2.196247497470997	2.3373402702674277	3.56408335252693	3.6775207100617284	3.719510272249013	3.592567053357705	2.2004863169612645	5.461190897744521	2.4688067044755266	2.481011429266158	5.384481850239002	5.503529350311575	5.335846456689788	5.359036355767763	2.5198068490240204
641	4.876603367634061	2.3675745396044507	2.40254065055155	4.891103794715922	4.987899744658592	4.840256309538001	4.779244866843989	2.3627899887462345	3.464288927994781	2.1888310739372354	2.341900189915081	3.5540305627147957	3.6747112636340358	3.7095462255243272	3.5885630067147027	2.1880253912799814	5.466106674920276	2.467173549966395	2.4842186525798473	5.393336292799175	5.509680081482322	5.346566942054032	5.35642848762191	2.518582781414802
651	4.880442240012324	2.3654835849575115	2.405392784951893	4.899058581378648	4.991163417101813	4.849068666997472	4.787631460590617	2.357909738366577	3.4552844007481944	2.1813515050552956	2.3463891062484707	3.5342140788172163	3.6720039130208177	3.7094482565436584	3.5587789579658784	2.1754696922939853	5.469797254303629	2.4658418330019978	2.4873561618416256	5.401770859484251	5.51571292580492	5.359573221297049	5.357152986527321	2.5173515043157564
661	4.884168526502414	2.363377783531026	2.4081882492560176	4.906638735675318	4.994357622811278	4.857462390045288	4.7955891104681925	2.35305068451978	3.447875329916363	2.1738097869340427	2.3505954514029495	3.530747583271472	3.66624561948527	3.7034912403673075	3.5374831147746	2.162824422677402	5.47568359822088	2.4655764774411404	2.490426952124484	5.409813037318127	5.52057642383241	5.376114545730571	5.357821238991888	2.516115786377224
671	4.887788091806099	2.3612587230156308	2.4109287302255744	4.913869387372115	4.997485000452116	4.865475306519569	4.803151713032191	2.3482147134292912	3.4405051539894065	2.1662126457257185	2.3529159911752724	3.5266529149898838	3.658584508498983	3.6962329273925554	3.493918335929458	2.1501188119758545	5.480366452070462	2.4653007441825516	2.4934322719596285	5.419669071055614	5.525374096737078	5.391843274358269	5.357849662069974	2.5148759138376833
681	4.891306523726144	2.359127669918206	2.4136156176934347	4.920775948192954	5.000548465033825	4.8731400556445426	4.810349947921469	2.343403034469355	3.4331750470694753	2.1585623373812526	2.3552632296115212	3.5225791719639665	3.650956541948217	3.6956633528999983	3.484143777419015	2.137516818500797	5.4836993199419615	2.465015671031937	2.496354631243985	5.426596074210652	5.5301096384815525	5.404920298785213	5.35757211910268	2.513817136968157
691	4.894728953141952	2.3569863742119774	2.416250555760251	4.927381933323603	5.003550618552925	4.880485630018198	4.817211534108463	2.338616956614341	3.4258853744760445	2.1508562344833604	2.3569378433675805	3.5178536727859124	3.6435444971626727	3.695101953968841	3.4826279869360306	2.124833777533251	5.486911965015543	2.4647215924334507	2.4991861083193725	5.433415840306684	5.534784494761049	5.403954575896304	5.3572008820525445	2.5134698375105486
701	4.898060227888927	2.354835864003295	2.4188347440889095	4.933709225832781	5.00649366095255	4.887537269283548	4.823760561009716	2.333857900144335	3.418636408158585	2.1431011756484963	2.3591852518247958	3.514304841077883	3.639341587646503	3.6945485555186033	3.4798475995572415	2.112810240279538	5.49333684319677	2.464419902118734	2.502561178835731	5.440129795275925	5.539399467013674	5.399457654165129	5.359492329266249	2.51312383775831
711	4.901304618993199	2.3526775897740815	2.4213697541635604	4.939777251446084	5.009379988168403	4.8943171273377795	4.8300191918648805	2.3291269788609816	3.4114295174077673	2.134636010603041	2.3613490446372385	3.508904636702837	3.63514525771763	3.694003397139163	3.470503359493079	2.1011382392976694	5.500015184126041	2.464110231125618	2.505946793971992	5.446739696161912	5.543957390881628	5.407045578062403	5.368112795945865	2.512778825259679
721	4.904466376639352	2.3505128036255654	2.423856810000598	4.945604154701671	5.012211667760413	4.900845576840489	4.836007735183052	2.3244252792253546	3.404262397636755	2.1258278654692466	2.362851914239664	3.506306249434534	3.630956338938206	3.6901715744925885	3.4616696417106456	2.089473738186881	5.506500443200306	2.463794329952975	2.5092778888759204	5.451771771776264	5.546071300911957	5.414107841875659	5.374920323355007	2.512435750683628
731	4.907549395617426	2.348342620493207	2.4262971639217765	4.951205540381288	5.014990510914659	4.907139999186058	4.841744518468994	2.319754029749744	3.3960013557788917	2.11695051804309	2.3642842630272427	3.504398476767272	3.625316692619009	3.66890766315164	3.4532885280719157	2.0778283624307674	5.512801560958767	2.4634732464001816	2.512555510077026	5.458963695051845	5.54786545828449	5.427042172238214	5.3815621337652955	2.512094935122208
741	4.910557456013988	2.346167796469802	2.4286920211977465	4.956596564638321	5.017718927178446	4.913216675604317	4.847246124758622	2.315113902949664	3.385849793401573	2.1080050209578953	2.3654832285914944	3.5024602977229535	3.613518192300187	3.6673772127999666	3.4453075738176717	2.066198391515559	5.518928197099973	2.4631448450534053	2.515781297349465	5.469871855402955	5.5516127859250854	5.437645984799104	5.389999605871088	2.5117551180036037
751	4.913493872379363	2.343989634434659	2.4310426789332746	4.961790772975608	5.020398423592918	4.919089724860534	4.852527611568953	2.3105056056444764	3.375767922808064	2.0989950390034617	2.367211697893175	3.50049329037812	3.60225786639843	3.666818097121628	3.4376782699137647	2.0545910754829504	5.525602875836203	2.4628122980647733	2.5195902281796503	5.480377339969666	5.5555999662699085	5.436265994920779	5.403242790302678	2.5114175689772518
761	4.9163620712413945	2.3418089681420566	2.433350127693595	4.96680013514122	5.023030875161297	4.924772279345742	4.857603128056045	2.3059306363233874	3.3661582696414225	2.0899180912129336	2.368902529744949	3.498497427305918	3.594224419127442	3.6662795503443233	3.4276407397368316	2.043563991573296	5.533066172499842	2.4625401213219043	2.523437226447937	5.49050474073602	5.559497281318218	5.440695321334904	5.415943725037539	2.5110813424873903
771	4.919164919155459	2.339626465346319	2.4356155038468694	4.971636050113912	5.025617665075553	4.930276225196711	4.8624850806870406	2.301388938681351	3.357124065916783	2.0807800839995916	2.370555697588922	3.496475301118316	3.5839495217363155	3.663864739385143	3.41770192018098	2.0328449076659543	5.540350628797432	2.4624961601204016	2.52723150959365	5.498162148072795	5.563306808637611	5.4492741701314085	5.42348841849887	2.510747393599293
781	4.9219055104514595	2.337443269364422	2.437839914571259	4.976308668169174	5.0281607419714325	4.935612066650351	4.867185409129706	2.296881641554087	3.34817849652094	2.0715836567209083	2.3715386409625894	3.4944285629935417	3.5672197345629333	3.6525641692494495	3.409489899293513	2.0221996250911354	5.547466230538461	2.462444039059831	2.5309747611792632	5.5043431005013685	5.567031375228588	5.45581038343174	5.4307448674541945	2.5104147752553354
791	4.924586248933256	2.3352598026426277	2.4400244879107866	4.980827547050507	5.030661514434692	4.94078995929979	4.871715114524958	2.2924091431634515	3.3393207667878495	2.0623265623262124	2.371863319688211	3.492357570232205	3.5505085677940613	3.6292527778430927	3.3977222426081566	2.011630998040805	5.554418066053807	2.46238836544004	2.5346698109231602	5.510308397890282	5.571080601593245	5.462097824854221	5.437731197292785	2.5100834907114775
801	4.927209847630676	2.333077070370146	2.4421699356621454	4.985201120589885	5.033120945428646	4.945818711119052	4.876083515512649	2.2879721581086687	3.3305544522329718	2.0530140530544156	2.37215501758316	3.4902646814609444	3.5338162367704244	3.6028295390748784	3.3861546524166823	2.000043296654125	5.561212357958032	2.4623259457624393	2.5383152275422276	5.516069092510637	5.576731040439582	5.468149630024654	5.443285963924286	2.5097544971832715
811	4.929778556706243	2.3308954263360495	2.4442774339199564	4.989437720935294	5.035540901427593	4.950706240770386	4.880300466782503	2.2835711440804465	3.321875707199438	2.043945600522974	2.3724146734400247	3.486727587092055	3.5172277468041977	3.577163078606647	3.3747723873007924	1.9868563541668602	5.567854705774728	2.4622589055491346	2.541912877560587	5.520967053119798	5.582292493525492	5.473979476982522	5.449010196214239	2.509427800072213
821	4.932294820655297	2.328715861708257	2.4463478065883546	4.993544553591993	5.037922387444401	4.95546078352134	4.884374099688718	2.279206521669192	3.3132890131521657	2.035096284665721	2.3726440887343103	3.463749788488193	3.503929486984606	3.552236083286805	3.363560442059793	1.9736121836319487	5.574352598080477	2.4621872426614586	2.545464275408408	5.525316422932909	5.587767951489196	5.477968901730889	5.459165244048215	2.5091018124204414
831	4.934760640283539	2.3265386915168267	2.4483820966958354	4.99752842776099	5.040266874192369	4.960088901801762	4.888312317057936	2.2748788420849517	3.304794785772689	2.026201563402836	2.3728411321058784	3.4494539607570007	3.4906961610562193	3.5280313466862974	3.352501930182302	1.960312452002456	5.579294900474805	2.4621109548124234	2.548850300621095	5.529518461007436	5.593160014697844	5.485366806609827	5.469054029974511	2.5087172527537787
841	4.937177976634102	2.324364762019033	2.4503812400037353	5.001395986726212	5.042575234009881	4.964597170135188	4.89212235528786	2.270587933990763	3.2963931226569416	2.0172630003006646	2.3730106399193818	3.4439299220217228	3.477528693496832	3.5147800537407026	3.3415855655188125	1.9469583675912172	5.582509582867024	2.4620318141853117	2.5520780351042043	5.533579403388718	5.598469101837047	5.492523692974719	5.475015153009483	2.508330757104122
851	4.939549100799514	2.3221941499207572	2.452345664625243	5.005152829736797	5.044848897464292	4.968991386806694	4.895811056102648	2.266334793543794	3.2880853739576796	2.0082820113520987	2.3731522088475607	3.4303560106166944	3.464427667537937	3.5031417595227308	3.330800352251965	1.9335523902919627	5.585614137184897	2.461948044268836	2.555262199498328	5.537504295003686	5.6036999833115	5.499452223036565	5.480743286770183	2.507946152403984
861	4.941875231747914	2.3200279572289064	2.4542765542960034	5.008804500265206	5.047088577604683	4.973277572667065	4.899384767937536	2.2621193267623414	3.2798710363890624	1.999259843271291	2.373264995360625	3.419865844520472	3.451397300350237	3.491685150199146	3.320137748088529	1.9200956976014072	5.588613660399412	2.461860707576551	2.5584041409989804	5.541298529121558	5.608854183143974	5.506163913716701	5.484845815120662	2.507564722371593
871	4.944158451835438	2.317865907204879	2.456174562320454	5.012356255674548	5.049295591901255	4.977460508937707	4.902849142423622	2.2579418435271266	3.271753085048707	1.9901979706107082	2.3733999523021985	3.4101955268956017	3.4384385284469867	3.4804117031112467	3.309584548781433	1.906589362592968	5.591512272362926	2.4617701570965824	2.5615034744105016	5.5449657867656965	5.613932669737716	5.51267049857138	5.48871273564669	2.507186155802697
881	4.946400167601942	2.3157090129252027	2.4580403385233804	5.015812710657243	5.051470683511015	4.981545155292672	4.906209725477659	2.2538025309251335	3.2637293492844845	1.9810974701310948	2.3735688070795598	3.401305774280507	3.426475522175277	3.4693235521550836	3.299136379685721	1.8930361686764365	5.59431210760951	2.461677101248679	2.56456206726542	5.548510731394838	5.618937865468195	5.518981433331389	5.495497172547245	2.506810140331553
891	4.948602022377155	2.3135574086448467	2.4598748792485203	5.019178366541849	5.053615038036316	4.985535898766994	4.909471766375045	2.2497013588439647	3.255800594823725	1.9719593014734487	2.373711934068479	3.3925789723047455	3.4150603691934425	3.4584218366045407	3.2877997384392113	1.8794367998072203	5.597019104802866	2.461581893717195	2.5675806212159777	5.550241271594586	5.62387258574446	5.524613905965898	5.504163400965893	2.5064360420204674
901	4.950765405227321	2.311411658286226	2.4616788006960064	5.022457523374791	5.055729496674539	4.9894370711706575	4.9126398260468065	2.2456386811699196	3.247970235613695	1.9627847380997687	2.373830663217867	3.3827608343229145	3.4037390925596567	3.4477080903090167	3.272905587955103	1.8657929826816677	5.599635396866686	2.4614831116064777	2.5705606475281546	5.551626069177135	5.628738082596783	5.5293364216108545	5.5126313300858145	2.5060651489155683
911	4.952891710676523	2.3092718031040937	2.4634527632723513	5.025653945874598	5.057814945825506	4.993252248820756	4.915718464237484	2.24161458982816	3.242993225197382	1.953574709946664	2.3740006546783006	3.3735326916028074	3.3925152472334523	3.4371835939268243	3.258133388952917	1.8521056246826653	5.602165084824654	2.4613832406631144	2.573501419460035	5.5529359373153575	5.633535804381421	5.533889938724991	5.520909410896798	2.5057613384460873
921	4.954982317112383	2.3071384140238727	2.4651972866823177	5.028771058126541	5.059871798401338	4.996985574500111	4.918711717188687	2.2376289320872904	3.238358481955269	1.94433092999928	2.374232275046877	3.367129125056629	3.38138524809301	3.4272983078661743	3.2434878063491577	1.838377055044947	5.604611117520941	2.4612805024567197	2.576404138428183	5.554172687421439	5.63826762116888	5.538283367196104	5.529006489731077	2.5056743588371253
931	4.957038250539861	2.305011877006585	2.4669134296167856	5.031812776736283	5.061901241843319	5.000640264286654	4.921623658590174	2.2336818828597425	3.2339288685718137	1.9350535860032347	2.374537147651585	3.3601821241243424	3.371368120213034	3.4200445455322126	3.227826193154745	1.8246081670252623	5.606976090792364	2.4611759618282636	2.5792702443494604	5.555342371320531	5.64293556779315	5.5425237042827185	5.536927286729935	2.5055873618045754
941	4.959060910710836	2.3028923966792063	2.4686014770520357	5.03478210532295	5.06390407395514	5.0042196779199966	4.92445767580887	2.2297733091624488	3.2241419023434843	1.9257437302838214	2.374949384047453	3.352261164229874	3.364434481497553	3.4031395596792904	3.199578598460657	1.8107999150191556	5.6092635245309115	2.4610685503496397	2.5820995238116704	5.557249526534051	5.647539982613127	5.549760129477687	5.544681265842273	2.5055009895784774
951	4.961051385365894	2.300779911069708	2.4702621845929564	5.037682044372503	5.065880672801199	5.007726489204762	4.927217389927214	2.2259034120982673	3.2109577074628755	1.916403123119678	2.375347796510285	3.3443857462489484	3.3575761819861683	3.3862645352280407	3.171565419577705	1.7969538112352093	5.6109771470713685	2.4609611122989996	2.584893373078639	5.56011871759874	5.652084178252179	5.557434482650664	5.552272991365807	2.5054149213533434
961	4.963010710002008	2.298675107239697	2.471896066714092	5.040515571050189	5.067832099495163	5.011163929341405	4.929906206730316	2.2220720251691812	3.1983629601183337	1.9070320122035267	2.375734154478842	3.3365572866463986	3.3507931251467107	3.369584576470941	3.1438070302174195	1.7830716713695576	5.61205409698033	2.4608515123347763	2.587652089100746	5.562905213736481	5.656568392050774	5.5649486920595415	5.559709627456989	2.5053278723300414
971	4.964939781379089	2.2965781356075876	2.473503740382253	5.0432852144673985	5.069758975256545	5.014534775560005	4.932526708319883	2.218279074339561	3.1871400173011084	1.8976310423627223	2.3761058943426674	3.3287752192022877	3.3440854913538236	3.3537666125223193	3.11631841547757	1.7691539029870327	5.613064466881236	2.460740104806962	2.5903764889277503	5.565612155653958	5.660994431801377	5.572310594167648	5.56517966216661	2.5052408058553284
981	4.9668396775313015	2.2944891409286683	2.4750859683770194	5.045993686876139	5.071661636043184	5.017841120306291	4.935082200773314	2.214524326738697	3.1793187629880766	1.8882012977631235	2.3764656466207628	3.3210402530695298	3.3359503796968966	3.3414815769953923	3.0891170570036657	1.7552026952565634	5.6140089645538955	2.4606279565491724	2.593066318696287	5.568242580569993	5.66536315206261	5.579523512591328	5.570089056516167	2.505154686046574
991	4.9687113717594436	2.2924081249885346	2.476642961556278	5.048643311490926	5.073541173253523	5.021085812305044	4.937575021860731	2.210807659797157	3.168496634968535	1.8787443472500664	2.376813872689435	3.3133519950945023	3.3231114658485126	3.3311152083137023	3.0641370558436716	1.741218578762911	5.614892257458122	2.4605136423334657	2.5957241996490596	5.570798599622601	5.669676701515452	5.586594346935956	5.573819537982665	2.50506758484142
