# Supplementary material for: Long term anti-SARS-CoV-2 antibody kinetics and correlate of protection against Omicron BA.1/BA.2 infection
Source: Nat Commun. 2023 May 26;14:3032. doi: 10.1038/s41467-023-38744-7 (PMC10212737; doi:10.1038/s41467-023-38744-7)
Supplement: Supplementary file 3 — Source Data [file 41467_2023_38744_MOESM3_ESM.zip › source_data_raw/fig3c_points.csv]

days_from_initial_boost_event	anti_s_antibody_level_iu_m_l_1_1_1	anti_s_antibody_level_iu_m_l_1_2_1	anti_s_antibody_level_iu_m_l_1_1_2	anti_s_antibody_level_iu_m_l_1_1_3	anti_s_antibody_level_iu_m_l_1_1_4	anti_s_antibody_level_iu_m_l_1_2_4	anti_s_antibody_level_iu_m_l_1_1_5	anti_s_antibody_level_iu_m_l_1_2_5	anti_s_antibody_level_iu_m_l_1_1_6	anti_s_antibody_level_iu_m_l_1_2_6	anti_s_antibody_level_iu_m_l_1_1_7	anti_s_antibody_level_iu_m_l_1_2_7	anti_s_antibody_level_iu_m_l_1_1_8
231	1.5158314714513494	NA	NA	NA	NA	NA	NA	NA	NA	NA	NA	NA	NA
477	NA	3.4714653941174034	NA	NA	NA	NA	NA	NA	NA	NA	NA	NA	NA
30	NA	NA	1.8176446855095771	NA	NA	NA	NA	NA	NA	NA	NA	NA	NA
199	NA	NA	2.370016892648432	NA	NA	NA	NA	NA	NA	NA	NA	NA	NA
354	NA	NA	2.403765475736092	NA	NA	NA	NA	NA	NA	NA	NA	NA	NA
326	NA	NA	NA	2.246537970799175	NA	NA	NA	NA	NA	NA	NA	NA	NA
460	NA	NA	NA	2.3678179285484937	NA	NA	NA	NA	NA	NA	NA	NA	NA
626	NA	NA	NA	2.415774383209107	NA	NA	NA	NA	NA	NA	NA	NA	NA
72	NA	NA	NA	NA	2.5771423854440823	NA	NA	NA	NA	NA	NA	NA	NA
243	NA	NA	NA	NA	2.677577755471371	NA	NA	NA	NA	NA	NA	NA	NA
421	NA	NA	NA	NA	NA	3.4714653941174034	NA	NA	NA	NA	NA	NA	NA
616	NA	NA	NA	NA	NA	3.4714653941174034	NA	NA	NA	NA	NA	NA	NA
47	NA	NA	NA	NA	NA	NA	1.9045813962539644	NA	NA	NA	NA	NA	NA
226	NA	NA	NA	NA	NA	NA	NA	3.4714653941174034	NA	NA	NA	NA	NA
391	NA	NA	NA	NA	NA	NA	NA	3.4714653941174034	NA	NA	NA	NA	NA
122	NA	NA	NA	NA	NA	NA	NA	NA	1.583896712593513	NA	NA	NA	NA
290	NA	NA	NA	NA	NA	NA	NA	NA	1.9991792770116432	NA	NA	NA	NA
472	NA	NA	NA	NA	NA	NA	NA	NA	NA	3.4714653941174034	NA	NA	NA
640	NA	NA	NA	NA	NA	NA	NA	NA	NA	3.4714653941174034	NA	NA	NA
104	NA	NA	NA	NA	NA	NA	NA	NA	NA	NA	2.010367809851715	NA	NA
223	NA	NA	NA	NA	NA	NA	NA	NA	NA	NA	2.1107782003275246	NA	NA
525	NA	NA	NA	NA	NA	NA	NA	NA	NA	NA	NA	3.4714653941174034	NA
79	NA	NA	NA	NA	NA	NA	NA	NA	NA	NA	NA	NA	2.323771704695795
217	NA	NA	NA	NA	NA	NA	NA	NA	NA	NA	NA	NA	2.559073128868481
376	NA	NA	NA	NA	NA	NA	NA	NA	NA	NA	NA	NA	2.469551049482637
