# Supplementary material for: Long term anti-SARS-CoV-2 antibody kinetics and correlate of protection against Omicron BA.1/BA.2 infection
Source: Nat Commun. 2023 May 26;14:3032. doi: 10.1038/s41467-023-38744-7 (PMC10212737; doi:10.1038/s41467-023-38744-7)
Supplement: Supplementary file 3 — Source Data [file 41467_2023_38744_MOESM3_ESM.zip › source_data_raw/fig4b_top.csv]

days	survival_probability_survival_probability_1_1	survival_probability_survival_probability_1_2	lower_survival_probability_1_1	lower_survival_probability_1_2	upper_survival_probability_1_1	upper_survival_probability_1_2
2	0.99375	0.9950248756218906	0.9816132877559874	0.9881707210962408	1	1
3	0.9875	0.9875621890547265	0.9704340052050389	0.9767873885046147	1	0.9984558448728945
8	0.9750000000000001	NA	0.9511062800811372	NA	0.9994939786528422	NA
11	0.9625000000000001	0.9626360582872443	0.9335079009699467	0.944261640062885	0.9923925111265072	0.981368024918485
14	0.9562500000000002	NA	0.9250764813395246	NA	0.9884740137117258	NA
15	0.9375000000000001	NA	0.9007332560358753	NA	0.975767513978627	NA
16	0.9187500000000001	0.9501666792938862	0.8773756676812029	0.9291142016268078	0.9620754183106739	0.9716961777783699
17	0.89375	0.9476728034952147	0.8472544753480845	0.9261341161367451	0.9427971002122201	0.9697124064824714
18	0.8875000000000001	0.9401714356575217	0.8398652129061795	0.917246060897291	0.93783649792385	0.9636698004040849
20	0.8812500000000001	0.9326700678198288	0.8325238831813742	0.9084622681885792	0.93282796828882	0.9575229328362982
21	0.8	0.9151668761985451	0.7403605880247529	0.8882894249432323	0.8644436378055859	0.9428575729633695
22	0.7937500000000001	NA	0.7334678804928056	NA	0.8589865749495215	NA
23	0.7875000000000001	NA	0.7265979542707339	NA	0.853506738293027	NA
25	0.76875	NA	0.7061177217785484	NA	0.8369377290396648	NA
26	0.7625	0.9101659643067498	0.6993320284467501	0.8825946551517644	0.8313736913942452	0.938598571549235
27	0.75625	0.9076655083608521	0.692565903958956	0.8797572531407303	0.8257900933770105	0.936459088148235
28	0.75	0.9051650524149545	0.685818831857246	0.8769261810902386	0.8201874516579112	0.9343132749152762
29	0.74375	0.9026645964690567	0.6790903295047372	0.8741012148727538	0.8145662490929952	0.9321613559789629
30	0.73125	NA	0.6656872564096314	NA	0.803269939977573	NA
31	0.68125	0.8976636845772614	0.6127399095860284	0.8684687730965602	0.7574201634973483	0.9278400278408544
32	0.675	0.8926627726854661	0.6061912338859847	0.8628583971914766	0.7516192490597714	0.9234966343633741
33	0.65625	0.8851614048477732	0.5866322518927101	0.85448128225052	0.7341295353443417	0.9169430962472163
36	0.6375	0.8776600370100802	0.5671997090651998	0.8461468258132241	0.7165135022191689	0.9103469008752935
37	0.6124999999999999	0.8726591251182849	0.5414785692901268	0.840612531881745	0.6928367460448639	0.905927427643133
38	0.60625	0.8726591251182849	0.5350810887215202	0.840612531881745	0.68688479231842825	0.905927427643133
39	0.60625	0.8676438427900188	0.5350810887215202	0.8350769794974249	0.68688479231842825	0.9014807693351728
42	0.5999348958333333	0.8575546163498219	0.5286209808308331	0.8239807602285484	0.680869455224542	0.8924964702075222
47	0.5936197916666666	0.8448460398152512	0.5221741828249667	0.8100752322949631	0.6748408263923998	0.8811093124886681
52	0.5746744791666666	0.8346364199987527	0.5029125999459121	0.7989613707908488	0.6566762436276159	0.8719044237380209
57	0.5683593749999999	NA	0.49651803207857603	NA	0.6505954633673189	NA
61	0.5620442708333332	NA	0.49013630729309016	NA	0.6445018613723631	NA
66	0.5620442708333332	0.8346364199987527	0.49013630729309016	0.7989613707908488	0.6445018613723631	0.8719044237380209
67	0.5553532676091268	0.8346364199987527	0.4833347684489294	0.7989613707908488	0.6381027643301492	0.8719044237380209
69	0.5553532676091268	0.8346364199987527	0.4833347684489294	0.7989613707908488	0.6381027643301492	0.8719044237380209
73	0.5553532676091268	0.8293871343383833	0.4833347684489294	0.7932487946723237	0.6381027643301492	0.8671718422089594
74	0.5484113517640128	0.8267373351871424	0.47625795253867426	0.7903671520815326	0.6314960393636874	0.8647811584682731
79	0.5414694359188987	0.8214377368846607	0.469199474084658	0.784614393207678	0.6248710116444633	0.8599892653251292
80	0.5206436883835565	0.8108042386725616	0.4481326136330984	0.7731078761238745	0.6048875757022408	0.8503386574528403
82	0.5137017725384424	NA	0.4411461047947663	NA	0.5981907314627803	NA
83	0.5067598566933283	0.8081458641195368	0.43417731137596877	0.770239392534756	0.591476214042576	0.8479178603735755
85	0.49972152535036546	0.8028115679867346	0.427115723938604	0.7644907591376796	0.5846696548553955	0.8430532429460643
1	NA	0.9975124378109452	NA	0.9926548394731128	NA	1
4	NA	0.9850746268656718	NA	0.9732925464689793	NA	0.996999333874453
5	NA	0.9825870646766172	NA	0.9698832586535304	NA	0.9954572687543484
7	NA	0.9825870646766172	NA	0.9698832586535304	NA	0.9954572687543484
10	NA	0.9701176856832591	NA	0.953606960589534	NA	0.9869142770241769
12	NA	0.9551544308912294	NA	0.9351198873055289	NA	0.9756182060034286
19	NA	0.937670979711624	NA	0.9143074342822215	NA	0.9616315401433821
34	NA	0.8826609489018755	NA	0.8516985680629381	NA	0.9147489263581652
40	NA	0.8626140234115259	NA	0.8295394091528219	NA	0.8970073575481431
41	NA	0.8600917601851764	NA	0.8267673589919384	NA	0.8947593635535
44	NA	0.8499431848437583	NA	0.8156434444281084	NA	0.8856853106554018
45	NA	0.8473984447693759	NA	0.812862261584741	NA	0.8834019711993932
48	NA	0.8422936348611266	NA	0.8072916981261489	NA	0.8788131588301155
50	NA	0.839741229907002	NA	0.8045115881053825	NA	0.8765135811982302
51	NA	0.8371888249528774	NA	0.801734834126202	NA	0.8742106477010733
53	NA	0.8346364199987527	NA	0.7989613707908488	NA	0.8719044237380209
68	NA	0.8346364199987527	NA	0.7989613707908488	NA	0.8719044237380209
71	NA	0.832011777168568	NA	0.7961033143435962	NA	0.8695399012601376
76	NA	0.8240875360359016	NA	0.7874890409303699	NA	0.8623869435025845
81	NA	0.8081458641195368	NA	0.770239392534756	NA	0.8479178603735755
84	NA	0.8028115679867346	NA	0.7644907591376796	NA	0.8430532429460643
