# Supplementary material for: Long term anti-SARS-CoV-2 antibody kinetics and correlate of protection against Omicron BA.1/BA.2 infection
Source: Nat Commun. 2023 May 26;14:3032. doi: 10.1038/s41467-023-38744-7 (PMC10212737; doi:10.1038/s41467-023-38744-7)
Supplement: Supplementary file 3 — Source Data [file 41467_2023_38744_MOESM3_ESM.zip › source_data_raw/figS8.csv]

antibody_level_threshold_iu_m_l	hazard_ratio_hazard_ratio_4	hazard_ratio_hazard_ratio_3	hazard_ratio_hazard_ratio_2	lo_hazard_ratio_4	lo_hazard_ratio_3	lo_hazard_ratio_2	hi_hazard_ratio_4	hi_hazard_ratio_3	hi_hazard_ratio_2
1.9	0.06003461184318539	0.8274370675431647	NA	0.008054857796519186	0.5284980804887152	NA	0.447451055029107	1.295467525844781	NA
2	0.06381499875903825	0.8335676594891036	NA	0.008335421205006466	0.5348251226252071	NA	0.4885600819032509	1.299181757834264	NA
2.1	0.06713586249875174	0.8078323787402973	NA	0.008696081660780085	0.5221832864714965	NA	0.5183051642418656	1.2497396394107478	NA
2.2	0.06095725126145564	0.8881372244643565	9107196.734769003	0.008060961224623629	0.5769468971840822	0	0.46096071892787566	1.3671756158653505	Inf
2.3	0.06340553418008586	0.860840292307492	25212139.091119714	0.008484999308718068	0.5552899790605947	0	0.4738081428635291	1.3345207671741244	Inf
2.4000000000000004	0.06716663875632846	0.8146539947089338	0.8789861535956747	0.009030239307295147	0.5169702664514101	0.06018441188918878	0.4995833674284343	1.2837510668664363	12.837487880341117
2.5	0.06946033398585588	0.8102892447656587	0.8795198575737134	0.009348159503089815	0.5076763856050315	0.06020345175862595	0.51611635379477006	1.2932818598612288	12.849017079085506
2.6	0.06498529407368478	0.8083724589104919	1.3889626351081468	0.008710925144056152	0.49706990665471074	0.09614129772120178	0.4848036662012748	1.3146360774942762	20.066477647525254
2.7	0.06628796089474313	0.8430158067662387	1.0038328862432064	0.008986441566683465	0.49397052860795593	0.15140943489591052	0.488969268533805	1.4387005080251787	6.655334683707898
2.8	0.25390154153518785	0.5554385409877688	1.0322744454703785	0.035637188637994734	0.28341550625827305	0.27882051700399074	1.808952817484993	1.0885500828366046	3.821779481012602
2.9000000000000004	0.29638120070380997	0.44955873708432753	1.04078735256139	0.07296595129641657	0.19030858889657942	0.3492907943011369	1.2038740613931544	1.0619754960123509	3.1012506797354824
3	0.29980760267825035	0.4826832084713753	1.1109285014144308	0.07347432726716066	0.18810984424493574	0.3805251249264206	1.2233470106755717	1.2385480444971102	3.243313133379968
3.1	0.3009256564474216	0.357991973737045	0.9659018911021486	0.0733235943734131	0.08372945759518714	0.36960798653228377	1.235021980061946	1.5306232351314282	2.524205366848089
3.2	0.28702689008752696	0.23422491914339083	1.41218157940817	0.06952550064654264	0.029875761803990458	0.5480003517285512	1.184952785196723	1.8363151074661548	3.6391524328940528
3.3000000000000003	0.3733311372809025	3.922959696385615e-8	1.189740041458631	0.09068665234048964	0	0.4894073126024157	1.536898038094451	Inf	2.892235832609826
3.4000000000000004	0.3823419352226244	3.970472095769692e-8	1.0458187578013978	0.0913282173925748	0	0.42771454473591775	1.6006592442443395	Inf	2.5571654918692577
3.5	0.36642435098618964	1.0952916664298895e-7	1.3258305436743825	0.11062093859433375	0	0.5246826883196298	1.2137557925451175	Inf	3.350266112590061
3.6	0.4408933457567989	1.0952937820891089e-7	1.686352010609723	0.13262669005573144	0	0.6674672979208758	1.4656698606512781	Inf	4.260557951746377
3.7	0.4480093165129679	1.0952025293300967e-7	0.921918014995972	0.13403736273310612	0	0.3064947185932119	1.4974358163258787	Inf	2.773074949791116
3.8000000000000003	0.44705693546128844	3.0170180118458534e-7	0.9204127929081438	0.133910248863319	0	0.3046983353186999	1.4924914652950414	Inf	2.7803227361346785
3.9000000000000004	0.3014841795945154	3.0169236313189054e-7	0.7509969259047401	0.1216778465213605	0	0.22040027340754068	0.7469947335879408	Inf	2.558964079302604
4	0.36235467416594136	3.0169196179677103e-7	0.7560107341598811	0.14739852208212753	0	0.22145486792673405	0.8907885101910811	Inf	2.5808971169423756
4.1	0.36235467416594136	3.0169196179677103e-7	0.7560107341598811	0.14739852208212753	0	0.22145486792673405	0.8907885101910811	Inf	2.5808971169423756
4.2	0.36194618101394305	NA	0.7544254067047597	0.1472877516825702	NA	0.2200907032823251	0.8894496416301869	NA	2.5860142468241616
4.300000000000001	0.4179080395583905	NA	0.7510523441126026	0.1702407597943067	NA	0.2173251241879491	1.0258831653392206	NA	2.5955564305082497
4.4	0.4252338327223409	NA	0.48213100083584026	0.17809668377400237	NA	0.10851436738586391	1.0153126305326945	NA	2.1421154411784378
1	NA	1.795110775974903	NA	NA	0.44219484168667716	NA	NA	7.287336699202176	NA
1.1	NA	1.7943083854464261	NA	NA	0.4419961749097634	NA	NA	7.284096028072307	NA
1.2	NA	0.846309223720735	NA	NA	0.3430880457303341	NA	NA	2.0876253517668593	NA
1.3	NA	1.1206901454624245	NA	NA	0.45451331028821484	NA	NA	2.763277496406371	NA
1.4	NA	0.8172648133269038	NA	NA	0.40961372095746057	NA	NA	1.6306137732422892	NA
1.5	NA	1.1263998713323047	NA	NA	0.5765733851225853	NA	NA	2.2005467176874256	NA
1.6	NA	1.3746398187788298	NA	NA	0.704837406629684	NA	NA	2.680951115247907	NA
1.7000000000000002	NA	1.0985540545562025	NA	NA	0.6258519744567816	NA	NA	1.9282850578674804	NA
1.8	NA	0.9746900848266931	NA	NA	0.5800530522348623	NA	NA	1.6378170200107915	NA
