# Supplementary material for: Long term anti-SARS-CoV-2 antibody kinetics and correlate of protection against Omicron BA.1/BA.2 infection
Source: Nat Commun. 2023 May 26;14:3032. doi: 10.1038/s41467-023-38744-7 (PMC10212737; doi:10.1038/s41467-023-38744-7)
Supplement: Supplementary file 3 — Source Data [file 41467_2023_38744_MOESM3_ESM.zip › source_data_raw/fig4b_bottom.csv]

days	survival_probability_survival_probability_1_1_1	survival_probability_survival_probability_1_1_2	survival_probability_survival_probability_1_1_3	survival_probability_survival_probability_1_2_1	survival_probability_survival_probability_1_2_2	survival_probability_survival_probability_1_2_3	lower_survival_probability_1_1_1	lower_survival_probability_1_1_2	lower_survival_probability_1_1_3	lower_survival_probability_1_2_1	lower_survival_probability_1_2_2	lower_survival_probability_1_2_3	upper_survival_probability_1_1_1	upper_survival_probability_1_1_2	upper_survival_probability_1_1_3	upper_survival_probability_1_2_1	upper_survival_probability_1_2_2	upper_survival_probability_1_2_3
17	0.9411764705882353	0.8848920863309351	NA	NA	NA	0.9599228357849049	0.8357172888467094	0.8333948710522221	NA	NA	NA	0.9388132844391582	1	0.9395714224428539	NA	NA	NA	0.9815070429172758
25	0.8823529411764706	0.7553956834532372	NA	NA	NA	NA	0.741751890629762	0.6872120625988961	NA	NA	NA	NA	1	0.8303443283894124	NA	NA	NA	NA
29	0.8235294117647058	NA	NA	NA	NA	0.9196680071874733	0.6608651689505242	NA	NA	NA	NA	0.890526193051501	1	NA	NA	NA	NA	0.949763465739255
31	0.7647058823529411	0.6690647482014388	NA	NA	NA	0.9134749566340223	0.5874601432644058	0.5952394208940482	NA	NA	NA	0.8833502112881386	0.9954293805460652	0.7520463557562921	NA	NA	NA	0.9446270411604005
36	0.7058823529411765	0.6258992805755396	NA	NA	NA	0.891799279696944	0.5193636543310602	0.5504113498723909	NA	NA	NA	0.858580066853191	0.9593853787006769	0.7117402457558379	NA	NA	NA	0.9263037729059901
39	0.7058823529411765	NA	NA	NA	NA	0.8824880498438533	0.5193636543310602	NA	NA	NA	NA	0.8480753288161662	0.9593853787006769	NA	NA	NA	NA	0.9182971508018262
73	0.7058823529411765	NA	NA	0.6865685543964231	0.875	0.8540937070563817	0.5193636543310602	NA	NA	0.5790449900307664	0.7270714095854828	0.8163866389113936	0.9593853787006769	NA	NA	0.8140582994439662	1	0.8935423801227667
74	0.6352941176470589	NA	NA	NA	NA	0.8508462024668136	0.43885725008519805	NA	NA	NA	NA	0.8127839748229798	0.9196580797938327	NA	NA	NA	NA	0.8906908633500903
85	0.6352941176470589	0.4834401049114664	0.5	0.6151732488822651	0.7159090909090909	0.8410787078935746	0.43885725008519805	0.40632364430523704	0.18765892870658832	0.5028940730851151	0.5123626556062401	0.8019856495838933	0.9196580797938327	0.575192554783348	1	0.7525205533219923	1	0.8820773703855715
2	NA	0.9928057553956835	NA	NA	NA	0.9938461538461538	NA	0.9788550519159822	NA	NA	NA	0.9853800627404388	NA	1	NA	NA	NA	1
3	NA	0.9856115107913669	NA	0.9836065573770492	NA	0.9876923076923078	NA	0.9660119276894074	NA	0.9522511106564311	NA	0.9757778884674496	NA	1	NA	1	NA	0.9997522040663649
8	NA	0.9712230215827338	NA	NA	NA	NA	NA	0.9438247115318916	NA	NA	NA	NA	NA	0.9994166778291885	NA	NA	NA	NA
11	NA	0.9568345323741007	NA	0.9016393442622951	NA	0.9722691102001447	NA	0.9236387770187714	NA	0.8299200007005532	NA	0.9545678007278173	NA	0.991223349563806	NA	0.9795564710279425	NA	0.990298669124
14	NA	0.949640287769784	NA	NA	NA	NA	NA	0.913972562732284	NA	NA	NA	NA	NA	0.9866999436608181	NA	NA	NA	NA
15	NA	0.9280575539568344	NA	NA	NA	NA	NA	0.8860808124033306	NA	NA	NA	NA	NA	0.9720228803061994	NA	NA	NA	NA
16	NA	0.9064748201438847	NA	0.8688524590163934	NA	NA	NA	0.8593402933959272	NA	0.7881406449967548	NA	NA	NA	0.9561946598683516	NA	0.9578297989465343	NA	NA
18	NA	0.8776978417266185	NA	0.8524590163934426	NA	0.9537297852314539	NA	0.824886814419166	NA	0.7679499721900425	NA	0.9311337449857422	NA	0.9338899445422694	NA	0.9462678572122463	NA	0.9768741688677208
20	NA	0.870503597122302	NA	NA	NA	0.9444402094012774	NA	0.8164398633203157	NA	NA	NA	0.9198221382271246	NA	0.9281473708561029	NA	NA	NA	0.9697171573333909
21	NA	0.7841726618705034	0.75	0.8032786885245901	NA	0.9320541082943754	NA	0.7186790353436526	0.42593226849798205	0.7094675941886516	NA	0.9050412034278296	NA	0.8556347595850347	1	0.9094941851089083	NA	0.9598732715130994
22	NA	0.7769784172661869	NA	NA	NA	NA	NA	0.7107686870942432	NA	NA	NA	NA	NA	0.8493557353595442	NA	NA	NA	NA
23	NA	0.7697841726618703	NA	NA	NA	NA	NA	0.7028880551777416	NA	NA	NA	NA	NA	0.8430470088595767	NA	NA	NA	NA
26	NA	0.7482014388489207	NA	0.7868852459016392	NA	0.9289575830176499	NA	0.6794149485638752	NA	0.6905477449245515	NA	0.9013901021894412	NA	0.8239521286349281	NA	0.8966626779518845	NA	0.9573681682879506
27	NA	0.7410071942446042	NA	NA	NA	0.9258610577409244	NA	0.6716440298531962	NA	NA	NA	0.8977544787173147	NA	0.8175337493021081	NA	NA	NA	0.9548475875786355
28	NA	0.7338129496402876	NA	NA	NA	0.9227645324641989	NA	0.6638985847401636	NA	NA	NA	0.8941334430788207	NA	0.811089912581347	NA	NA	NA	0.9523124193206244
30	NA	0.7194244604316545	NA	NA	NA	NA	NA	0.6484814841007871	NA	NA	NA	NA	NA	0.7981285001299069	NA	NA	NA	NA
32	NA	0.6618705035971223	NA	0.7704918032786884	NA	0.9103784313572969	NA	0.5877185859789743	NA	0.6718718296437409	NA	0.8797802177462055	NA	0.7453781009872307	NA	0.8835876021687517	NA	0.9420408319747617
33	NA	0.6402877697841727	NA	NA	NA	0.9010888555271204	NA	0.5652759884198194	NA	NA	NA	0.8691357364595964	NA	0.7252535691127113	NA	NA	NA	0.9342167068893977
37	NA	0.5971223021582733	NA	0.7540983606557375	NA	0.8887027544202185	NA	0.5209065768033545	NA	0.6534209694626246	NA	0.8550794515012569	NA	0.6844894259597687	NA	0.8702878605370471	NA	0.923648187694664
38	NA	0.5899280575539567	NA	NA	NA	0.8887027544202185	NA	0.5135760152623683	NA	NA	NA	0.8550794515012569	NA	0.6776311641259095	NA	NA	NA	0.923648187694664
42	NA	0.5827338129496402	NA	NA	NA	0.8762291113782773	NA	0.5062633749312414	NA	NA	NA	0.841046416194235	NA	0.6707550132397913	NA	NA	NA	0.912883570803364
47	NA	0.5755395683453236	NA	NA	NA	0.8636437627100233	NA	0.4989685141148363	NA	NA	NA	0.8269931189098005	NA	0.6638611162043905	NA	NA	NA	0.9019186880916231
52	NA	0.5611510791366905	0.5	NA	NA	0.8573167021773491	NA	0.48443162842972454	0.18765892870658832	NA	NA	0.8199653655130591	NA	0.6500205914237756	1	NA	NA	0.896369479425945
57	NA	0.553956834532374	NA	NA	NA	NA	NA	0.47718938310894765	NA	NA	NA	NA	NA	0.6430741868686264	NA	NA	NA	NA
61	NA	0.5467625899280575	NA	NA	NA	NA	NA	0.46996447567645483	NA	NA	NA	NA	NA	0.6361104832754373	NA	NA	NA	NA
66	NA	0.5467625899280575	NA	0.7041728763040237	0.875	0.8573167021773491	NA	0.46996447567645483	NA	0.5982968104349521	0.7270714095854828	0.8199653655130591	NA	0.6361104832754373	NA	0.8287850295604954	1	0.896369479425945
67	NA	0.539061708379775	NA	NA	NA	0.8573167021773491	NA	0.4621734861391922	NA	NA	NA	0.8199653655130591	NA	0.6287412284697907	NA	NA	NA	0.896369479425945
69	NA	0.539061708379775	NA	NA	NA	0.8573167021773491	NA	0.4621734861391922	NA	NA	NA	0.8199653655130591	NA	0.6287412284697907	NA	NA	NA	0.896369479425945
79	NA	0.5311343303153665	NA	NA	NA	0.8475986978772457	NA	0.4541418960228319	NA	NA	NA	0.8091882540395587	NA	0.6211795901459182	NA	NA	NA	0.8878324037166275
80	NA	0.5073521961221411	NA	0.6513599105812219	0.7954545454545454	0.8410787078935746	NA	0.4301966407419014	NA	0.541186959936052	0.6114386910940736	0.8019856495838933	NA	0.5983455623131927	NA	0.7839614856250604	1	0.8820773703855715
82	NA	0.49942481805773264	NA	NA	NA	NA	NA	0.4222641843237907	NA	NA	NA	NA	NA	0.5906850690911096	NA	NA	NA	NA
83	NA	0.4914974399933242	NA	0.6513599105812219	NA	NA	NA	0.41435616152876203	NA	0.541186959936052	NA	NA	NA	0.5830002204594297	NA	0.7839614856250604	NA	NA
5	NA	NA	NA	0.9672131147540983	NA	NA	NA	NA	NA	0.9235414174766106	NA	NA	NA	NA	NA	1	NA	NA
10	NA	NA	NA	0.9180327868852459	NA	0.9784422474077646	NA	NA	NA	0.8517117482052029	NA	0.9627721209277125	NA	NA	NA	0.9895181081771803	NA	0.9943674216385392
40	NA	NA	NA	0.7377049180327867	NA	0.8793697175122496	NA	NA	NA	0.6351794915849646	NA	0.8445712407220535	NA	NA	NA	0.8567791518768906	NA	0.9156019797885375
48	NA	NA	NA	0.7209388971684052	NA	NA	NA	NA	NA	0.6166372665459938	NA	NA	NA	NA	NA	0.8428827150874588	NA	NA
50	NA	NA	NA	0.7041728763040237	NA	NA	NA	NA	NA	0.5982968104349521	NA	NA	NA	NA	NA	0.8287850295604954	NA	NA
76	NA	NA	NA	0.6689642324888224	NA	NA	NA	NA	NA	0.5600120458713445	NA	NA	NA	NA	NA	0.7991134255925803	NA	NA
84	NA	NA	NA	0.6151732488822651	NA	NA	NA	NA	NA	0.5028940730851151	NA	NA	NA	NA	NA	0.7525205533219923	NA	NA
41	NA	NA	NA	NA	0.9375	0.8793697175122496	NA	NA	NA	NA	0.8260882654054922	0.8445712407220535	NA	NA	NA	NA	1	0.9156019797885375
45	NA	NA	NA	NA	0.875	0.8668072929763604	NA	NA	NA	NA	0.7270714095854828	0.830517436208289	NA	NA	NA	NA	1	0.9046828524001878
68	NA	NA	NA	NA	0.875	NA	NA	NA	NA	NA	0.7270714095854828	NA	NA	NA	NA	NA	1	NA
81	NA	NA	NA	NA	0.7159090909090909	NA	NA	NA	NA	NA	0.5123626556062401	NA	NA	NA	NA	NA	1	NA
1	NA	NA	NA	NA	NA	0.9969230769230769	NA	NA	NA	NA	NA	0.9909198514576283	NA	NA	NA	NA	NA	1
4	NA	NA	NA	NA	NA	0.9846153846153847	NA	NA	NA	NA	NA	0.9713250666165566	NA	NA	NA	NA	NA	0.9980875496174259
7	NA	NA	NA	NA	NA	0.9846153846153847	NA	NA	NA	NA	NA	0.9713250666165566	NA	NA	NA	NA	NA	0.9980875496174259
12	NA	NA	NA	NA	NA	0.9630094043887149	NA	NA	NA	NA	NA	0.9426882771909215	NA	NA	NA	NA	NA	0.9837685854167939
19	NA	NA	NA	NA	NA	0.9506332599547284	NA	NA	NA	NA	NA	0.9273380520224938	NA	NA	NA	NA	NA	0.9745136554692286
34	NA	NA	NA	NA	NA	0.8979923302503949	NA	NA	NA	NA	NA	0.8656078536953946	NA	NA	NA	NA	NA	0.9315883881436007
44	NA	NA	NA	NA	NA	0.8668072929763604	NA	NA	NA	NA	NA	0.830517436208289	NA	NA	NA	NA	NA	0.9046828524001878
51	NA	NA	NA	NA	NA	0.8604802324436862	NA	NA	NA	NA	NA	0.8234758306485096	NA	NA	NA	NA	NA	0.8991474951283445
53	NA	NA	NA	NA	NA	0.8573167021773491	NA	NA	NA	NA	NA	0.8199653655130591	NA	NA	NA	NA	NA	0.896369479425945
71	NA	NA	NA	NA	NA	0.8540937070563817	NA	NA	NA	NA	NA	0.8163866389113936	NA	NA	NA	NA	NA	0.8935423801227667
0	1	1	1	1	1	1	1	1	1	1	1	1	1	1	1	1	1	1
