# Supplementary material for: Long term anti-SARS-CoV-2 antibody kinetics and correlate of protection against Omicron BA.1/BA.2 infection
Source: Nat Commun. 2023 May 26;14:3032. doi: 10.1038/s41467-023-38744-7 (PMC10212737; doi:10.1038/s41467-023-38744-7)
Supplement: Supplementary file 3 — Source Data [file 41467_2023_38744_MOESM3_ESM.zip › source_data_raw/figS2b.csv]

date	n_1_4_1	n_1_2_1	n_1_5_1	n_1_1_2	n_1_6_3	n_1_3_3
2021-01-03	2	NA	NA	NA	NA	NA
2021-01-10	2	NA	NA	NA	NA	NA
2021-01-17	2	NA	NA	NA	5	NA
2021-01-24	2	NA	NA	NA	NA	NA
2021-01-31	11	2	NA	NA	NA	NA
2021-02-07	4	2	NA	NA	2	NA
2021-02-14	2	1	NA	NA	2	NA
2021-02-21	5	3	NA	NA	NA	NA
2021-02-28	27	8	NA	NA	NA	NA
2021-03-07	18	2	NA	NA	NA	NA
2021-03-14	24	1	NA	NA	7	NA
2021-03-21	22	7	NA	NA	NA	NA
2021-03-28	37	14	NA	NA	1	NA
2021-04-04	27	13	NA	NA	6	NA
2021-04-11	64	24	NA	54	11	NA
2021-04-18	56	15	NA	127	3	NA
2021-04-25	76	16	NA	157	6	NA
2021-05-02	72	16	NA	163	6	NA
2021-05-09	77	26	NA	99	8	NA
2021-05-16	94	41	NA	109	9	NA
2021-05-23	95	56	NA	55	9	NA
2021-05-30	91	42	NA	22	3	NA
2021-06-06	68	38	NA	44	NA	NA
2021-06-13	57	33	NA	36	NA	NA
2021-06-20	41	21	NA	40	NA	NA
2021-06-27	34	29	NA	28	NA	NA
2021-07-04	18	13	NA	31	NA	NA
2021-07-11	21	13	NA	1	4	NA
2021-07-18	12	6	NA	NA	NA	NA
2021-07-25	16	5	NA	NA	NA	NA
2021-08-01	11	1	NA	NA	NA	NA
2021-08-08	8	1	NA	NA	NA	NA
2021-08-15	14	3	1	NA	6	NA
2021-08-22	5	1	NA	NA	NA	NA
2021-08-29	9	4	NA	NA	NA	NA
2021-09-05	4	1	NA	12	2	NA
2021-09-12	14	2	1	12	3	NA
2021-09-19	17	2	NA	NA	1	NA
2021-09-26	9	2	1	NA	1	NA
2021-10-03	12	1	NA	NA	NA	NA
2021-10-10	7	1	NA	69	1	NA
2021-10-17	2	1	NA	67	47	NA
2021-10-24	3	2	NA	31	NA	NA
2021-11-07	9	8	5	51	2	NA
2021-11-21	13	10	6	18	NA	NA
2021-11-28	17	16	12	34	NA	NA
2021-12-12	42	41	34	38	50	NA
2022-01-30	11	10	5	NA	65	19
2021-11-14	NA	8	7	39	62	NA
2021-12-05	NA	40	34	55	1	NA
2021-12-19	NA	29	26	11	12	NA
2021-12-26	NA	14	8	NA	22	NA
2022-01-02	NA	51	35	NA	42	2
2022-01-09	NA	47	34	NA	72	2
2022-01-16	NA	23	13	NA	95	1
2022-01-23	NA	28	15	NA	68	NA
2022-02-06	NA	10	7	NA	36	12
2022-02-13	NA	5	2	NA	29	7
2022-02-20	NA	3	2	NA	9	1
2022-02-27	NA	2	1	NA	110	104
2022-03-20	NA	1	NA	NA	20	5
2022-03-27	NA	1	NA	NA	364	360
2022-03-06	NA	NA	1	NA	59	41
2022-03-13	NA	NA	1	NA	36	4
2020-04-05	NA	NA	NA	3	20	NA
2020-04-12	NA	NA	NA	10	7	NA
2020-04-19	NA	NA	NA	26	12	NA
2020-04-26	NA	NA	NA	21	2	NA
2020-05-03	NA	NA	NA	22	1	NA
2020-05-10	NA	NA	NA	35	NA	NA
2020-05-17	NA	NA	NA	29	3	NA
2020-05-24	NA	NA	NA	35	NA	NA
2020-05-31	NA	NA	NA	43	NA	NA
2020-06-07	NA	NA	NA	45	NA	NA
2020-06-14	NA	NA	NA	37	2	NA
2020-06-21	NA	NA	NA	58	NA	NA
2020-06-28	NA	NA	NA	28	NA	NA
2020-07-05	NA	NA	NA	34	NA	NA
2020-07-12	NA	NA	NA	22	NA	NA
2020-07-19	NA	NA	NA	17	1	NA
2020-07-26	NA	NA	NA	9	NA	NA
2020-08-09	NA	NA	NA	6	NA	NA
2020-08-16	NA	NA	NA	14	1	NA
2020-08-23	NA	NA	NA	21	1	NA
2020-08-30	NA	NA	NA	10	NA	NA
2020-09-06	NA	NA	NA	12	NA	NA
2020-09-13	NA	NA	NA	8	8	NA
2020-09-20	NA	NA	NA	4	1	NA
2020-11-15	NA	NA	NA	124	27	NA
2020-11-22	NA	NA	NA	226	6	NA
2020-11-29	NA	NA	NA	77	3	NA
2020-12-06	NA	NA	NA	76	4	NA
2020-12-13	NA	NA	NA	96	7	NA
2020-12-20	NA	NA	NA	99	2	NA
2020-12-27	NA	NA	NA	18	NA	NA
2021-10-31	NA	NA	NA	84	NA	NA
2020-02-16	NA	NA	NA	NA	2	NA
2020-03-15	NA	NA	NA	NA	59	NA
2020-03-22	NA	NA	NA	NA	28	NA
2020-03-29	NA	NA	NA	NA	26	NA
2020-09-27	NA	NA	NA	NA	3	NA
2020-10-04	NA	NA	NA	NA	2	NA
2020-10-11	NA	NA	NA	NA	8	NA
2020-10-18	NA	NA	NA	NA	36	NA
2020-10-25	NA	NA	NA	NA	46	NA
2020-11-01	NA	NA	NA	NA	36	NA
2020-11-08	NA	NA	NA	NA	23	NA
2022-04-03	NA	NA	NA	NA	NA	186
2022-04-10	NA	NA	NA	NA	NA	125
