# Supplementary material for: Long term anti-SARS-CoV-2 antibody kinetics and correlate of protection against Omicron BA.1/BA.2 infection
Source: Nat Commun. 2023 May 26;14:3032. doi: 10.1038/s41467-023-38744-7 (PMC10212737; doi:10.1038/s41467-023-38744-7)
Supplement: Supplementary file 3 — Source Data [file 41467_2023_38744_MOESM3_ESM.zip › source_data_raw/figS9.csv]

antibody_level_threshold_iu_m_l	effect_estimate_effect_estimate_1_1	effect_estimate_effect_estimate_1_2	lo_effect_estimate_1_1	lo_effect_estimate_1_2	hi_effect_estimate_1_1	hi_effect_estimate_1_2
1	0.8307339608014209	0.8691546990564991	0.20665415281504856	0.1671722198102959	3.339487274888977	4.51887216517937
1.1	0.8358136604628275	0.8760887397317981	0.207913202252699	0.16849481608365335	3.359981316468816	4.555223108488932
1.2	0.4080574602161971	0.34799777566432977	0.1680876561532478	0.09957515667788083	0.9906193866269577	1.2161914267338765
1.3	0.5236994334356578	0.4819057508549214	0.21576265146031737	0.15099447035413202	1.2711240556444061	1.5380242214326254
1.4	0.3810530344337231	0.29482231902452966	0.19528743044052696	0.11192863168058396	0.7435266812800222	0.7765680549285174
1.5	0.5023435940868313	0.41165027641695	0.26310689913376994	0.17659878340071888	0.9591123887320594	0.9595533265347599
1.6	0.5928045609327176	0.5126912188378883	0.3109523449257698	0.2274812980264963	1.130132167186332	1.155489651913553
1.7000000000000002	0.470997830659051	0.35991951313968107	0.2763575240773855	0.17514573123056792	0.8027245041586522	0.739624397514841
1.8	0.4097140384112556	0.33599734069345566	0.25208070982975195	0.16948437571133113	0.6659200276952226	0.6661039548881931
1.9	0.34789943390680633	0.2530850687263151	0.23511499845041664	0.14280709391325103	0.5147864530565077	0.44852150027723703
2	0.3599544149734488	0.2549318227898102	0.24600575499859983	0.14771354405810497	0.5266835357555568	0.43997478149580144
2.1	0.35752317294242686	0.244500119881994	0.24780225156724037	0.14479137925955546	0.5158258990077665	0.412872015778966
2.2	0.35752910357586415	0.26017254282833313	0.25255976051916784	0.16054391550583097	0.5061259942636811	0.42162763894532235
2.3	0.35702744251874385	0.26662921090009356	0.255178583060144	0.1678723358294367	0.499527010389549	0.42348333186617043
2.4000000000000004	0.34177998408299276	0.25306122034228196	0.24657325942516078	0.16136990768358972	0.4737478743319516	0.3968520659173522
2.5	0.3445586544124079	0.25826248308937816	0.24959399734348545	0.16588318657911624	0.47565513431442236	0.40208722503458616
2.6	0.3377390453910248	0.2587773325781794	0.24556020220256344	0.1676069227528	0.4645201533412402	0.3995402263607215
2.7	0.3307748453808048	0.25181399521350517	0.24159665967342078	0.16450414702599742	0.4528704928478458	0.3854631590252017
2.8	0.3056362563815977	0.24923987443032053	0.22372646587550088	0.16482885411838835	0.41753451407461284	0.3768788865171863
2.9000000000000004	0.3009162938151288	0.24916194356217153	0.21984838395127315	0.16605378979215338	0.4118775596890556	0.37386484341842063
3	0.30771268864227136	0.2575079539108408	0.2245360438163315	0.171816989437218	0.42170110928341037	0.38593591090465207
3.1	0.30579486333419353	0.25817633533295453	0.22227031145811527	0.1725574348896213	0.42070620150815446	0.38627730047442455
3.2	0.3079135901801325	0.26500500499633856	0.2224513844237087	0.17704516191479205	0.4262089861262904	0.3966651893425274
3.3000000000000003	0.2993304965661961	0.26233069861144387	0.21520542661329745	0.17488677701972521	0.4163405523019896	0.39349684754157493
3.4000000000000004	0.29884037006825703	0.2551126545585369	0.21348661240643954	0.16879511825280194	0.4183192837053001	0.38557078658181526
3.5	0.2917749281103037	0.24295978932212223	0.20605005048701394	0.1584049333448903	0.41316470669410615	0.3726491213435061
3.6	0.30866656429959005	0.25754356964309433	0.2180465467343291	0.16765770396633461	0.4369482082768198	0.3956196983219219
3.7	0.28777729761625226	0.2326448090246734	0.20221923485677817	0.15016795385399007	0.40953459784360935	0.3604204877077285
3.8000000000000003	0.29047666654572696	0.23649118136951663	0.20409945347930047	0.15273090447692067	0.4134096998749428	0.3661870468003478
3.9000000000000004	0.27022580744212704	0.22161991636668749	0.18850324258369325	0.1425572736810105	0.3873778827721152	0.34453091071508074
4	0.27910453496176274	0.22610650079186329	0.19483024256451886	0.14553026625143026	0.399831876257225	0.3512956515314451
4.1	0.27910453496176274	0.22610650079186329	0.19483024256451886	0.14553026625143026	0.399831876257225	0.3512956515314451
4.2	0.2812778963800123	0.2298485089068064	0.1963273379566427	0.14801779537857113	0.40298643997015515	0.3569188212239149
4.300000000000001	0.28672009170558754	0.23860762200365848	0.20008260700441519	0.15380074503610047	0.41087235026803937	0.3701776429293446
4.4	0.2641341918344315	0.23182439740940544	0.1825247207671184	0.14859674333705522	0.3822324505021058	0.36166708655473134
