# Supplementary material for: Long term anti-SARS-CoV-2 antibody kinetics and correlate of protection against Omicron BA.1/BA.2 infection
Source: Nat Commun. 2023 May 26;14:3032. doi: 10.1038/s41467-023-38744-7 (PMC10212737; doi:10.1038/s41467-023-38744-7)
Supplement: Supplementary file 3 — Source Data [file 41467_2023_38744_MOESM3_ESM.zip › source_data_raw/figS10.csv]

antibody_level_threshold_iu_m_l	effect_estimate_effect_estimate_1_2	effect_estimate_effect_estimate_1_1	lo_effect_estimate_1_2	lo_effect_estimate_1_1	hi_effect_estimate_1_2	hi_effect_estimate_1_1
1	0.8342812506763249	0.6795833843778998	0.20752894375792733	0.1690207059882593	3.3538705138013585	2.732408278750183
1.1	0.7038099367651258	0.8329666155332313	0.22533495865476227	0.20721057079612779	2.198275980107722	3.348445882500565
1.2	0.5885126734470777	0.49539454923368376	0.24249491466469655	0.18420050577348782	1.428265690794915	1.3323294546879993
1.3	0.40481602503690367	0.40750647243763277	0.19964029571043998	0.16786050812555586	0.8208563984716103	0.9892828690495378
1.4	0.45143344791647755	0.40772531843808124	0.23137316500267435	0.18101604647156716	0.8807942697045421	0.9183712634092176
1.5	0.6301377470841739	0.491883024741688	0.3307245273131164	0.24872100701055494	1.2006172736151055	0.9727723160061204
1.6	0.5163916340528719	0.5658082284710152	0.2979028692592781	0.29672662114010234	0.8951250465725082	1.0789020215828626
1.7000000000000002	0.4661390570043678	0.5099790271957679	0.27775303822289565	0.2885250552673432	0.7822979070009324	0.9014073593662661
1.8	0.42458694805987407	0.46536095925185333	0.27657477328327323	0.2729688356684086	0.6518095425794963	0.7933536510331688
1.9	0.4000807496452835	0.3757116271900798	0.27070656272559923	0.2446075456814348	0.5912845430311231	0.5770845147584144
2	0.37836308342269953	0.3326422848871107	0.26292435133036524	0.22612566384567273	0.5444859792285023	0.48933362013448956
2.1	0.3585933406650188	0.3465557676804595	0.25277892533506524	0.23936286014691288	0.5087021546549018	0.5017524441297146
2.2	0.39332262442602955	0.3373447190447671	0.278570002647718	0.23514182437140072	0.5553458212118333	0.48396945023121984
2.3	0.3879039185685237	0.3414421919985538	0.27894986475592093	0.2418142545533253	0.5394139558822714	0.4821170310746434
2.4000000000000004	0.34746886851823144	0.3550498181122306	0.2518487353546563	0.2546993548140753	0.4793933724516033	0.49493793745001513
2.5	0.3712650551552012	0.33036171358700184	0.26997373621392756	0.239391028958189	0.5105598163451417	0.45590205397045996
2.6	0.364182672735662	0.3337710071449681	0.2661333133391314	0.24226395806954146	0.4983555702095898	0.4598417614335694
2.7	0.3425365740012313	0.3301830671199627	0.2504458040407324	0.24059119001286258	0.4684897995313121	0.453137364701165
2.8	0.3206253003888541	0.31221570616468447	0.2335095597065153	0.2282612344976556	0.44024143327856485	0.4270486286926385
2.9000000000000004	0.31590341668043426	0.28028584573753457	0.22910344910026328	0.2049978355165747	0.43558911514552745	0.3832243161145631
3	0.3237702465868522	0.29028358845200913	0.23399478108192961	0.21206426059199446	0.4479893615157489	0.39735390343164895
3.1	0.2969932231637567	0.310838660335224	0.21125728213148526	0.22686644065222344	0.4175239485960004	0.42589231127010146
3.2	0.28566241023034195	0.29816575160926934	0.20120419741027173	0.21652729107752908	0.4055731126334953	0.4105848043002036
3.3000000000000003	0.2630507698757565	0.3030865739420854	0.1817451700940764	0.21951958422523865	0.3807292787830926	0.41846594976098567
3.4000000000000004	0.257988855437905	0.2908506715804222	0.17505580930912512	0.2098050316788711	0.38021160104791096	0.4032034526620072
3.5	0.28715390695749166	0.28985501789726376	0.19206627517727065	0.20880074477716215	0.4293172562692042	0.40237371514113696
3.6	0.3104555234412586	0.3186235557856146	0.19840290331056448	0.22946602601473803	0.48579244772600927	0.44242266301743605
3.7	0.2849310154877716	0.30965737930543946	0.1477132680232038	0.22075920469460422	0.5496167316137067	0.4343542217909453
3.8000000000000003	0.4010492563111859	0.30575183806635914	0.1688574420094028	0.21692845791496385	0.9525224596189186	0.43094477958075456
3.9000000000000004	1.0922141645492801e-7	0.29085227691115506	0	0.20505655192618263	Inf	0.4125449598648094
4	NA	0.30475157169027156	NA	0.21491127583729736	NA	0.4321481973705391
4.1	NA	0.2981422949629831	NA	0.2098773206180342	NA	0.42352755306785844
4.2	NA	0.29047666654572696	NA	0.20409945347930047	NA	0.4134096998749428
4.300000000000001	NA	0.28396516473989025	NA	0.19913243299034653	NA	0.4049376265576089
4.4	NA	0.2877150881075655	NA	0.20174239546033115	NA	0.4103251165222796
