# Supplementary material for: Long term anti-SARS-CoV-2 antibody kinetics and correlate of protection against Omicron BA.1/BA.2 infection
Source: Nat Commun. 2023 May 26;14:3032. doi: 10.1038/s41467-023-38744-7 (PMC10212737; doi:10.1038/s41467-023-38744-7)
Supplement: Supplementary file 3 — Source Data [file 41467_2023_38744_MOESM3_ESM.zip › source_data_raw/figS4a.csv]

date_serology	antibody_level_1_2	antibody_level_1_1
2020-07-22	1.6020599913279625	NA
2020-11-20	1.100370545117563	NA
2021-04-21	0.6998377258672457	-1.0969100130080565
2020-12-02	0.31175386105575426	NA
2020-12-23	1.9242792860618816	NA
2021-05-05	1.437750562820388	1.4899584794248346
2021-10-12	1.3053513694466237	1.24551266781415
2021-05-03	0.8842287696326039	0.9698816437464999
2020-05-27	1.7299742856995557	NA
2020-11-18	1.5092025223311027	NA
2020-07-14	1.9479236198317265	NA
2021-05-26	0.9074113607745862	1.69284691927723
2020-11-23	1.7759743311293692	NA
2021-05-04	1.3838153659804313	-1.0969100130080565
2020-11-17	1.3364597338485296	NA
2020-06-18	2.164352855784437	NA
2020-11-16	2.2833012287035497	NA
2020-06-03	1.7084209001347128	NA
2020-05-22	2.2121876044039577	NA
2020-12-17	1.5538830266438743	NA
2021-05-10	1.0492180226701815	2.0492180226701815
2020-06-24	2.2174839442139063	NA
2020-12-19	1.845098040014257	NA
2021-05-06	1.5717088318086876	1.6570558528571038
2020-04-10	0.292256071356476	NA
2020-12-09	0.46834733041215726	NA
2021-04-27	-0.03621217265444471	0.5658478186735176
2020-07-06	1.1172712956557642	NA
2021-04-19	1.3579348470004537	NA
2020-12-08	1.5327543789924978	NA
2021-07-07	1.5514499979728753	1.2430380486862944
2020-04-22	1.0293837776852097	NA
2021-04-14	0.271841606536499	-0.06550154875643228
2020-12-07	2.2095150145426308	NA
2020-05-04	2.100370545117563	NA
2021-10-15	1.2380461031287955	1.6053050461411094
2020-06-19	0.8375884382355113	NA
2020-12-05	-0.017728766960431602	NA
2020-12-04	2.0863598306747484	NA
2020-11-26	-0.13076828026902382	NA
2021-10-19	-0.619788758288394	1.3856062735983121
2021-06-12	0.37474834601010387	1.9772662124272926
2020-05-18	2.1335389083702174	NA
2021-05-19	1.8915374576725645	1.9003671286564703
2020-04-16	1.658964842664435	NA
2020-04-24	1.8597385661971468	NA
2020-08-25	0.3242824552976926	NA
2021-04-29	-0.09151498112135022	2.0043213737826426
2020-12-21	-0.3467874862246563	NA
2021-04-30	-0.8239087409443188	0.887054378050957
2021-04-28	-0.4814860601221125	-1.0969100130080565
2020-12-12	1.730782275666389	NA
2021-10-18	0.8543060418010806	1.3502480183341627
2020-11-30	0.6919651027673603	NA
2020-06-12	1.5943925503754266	NA
2020-12-11	-0.5228787452803376	NA
2020-11-27	-0.07058107428570727	NA
2021-05-07	0.9726655922661109	1.4099331233312946
2021-10-20	-0.10790539730951959	0.48287358360875376
2021-04-23	1.4487063199050798	2.1931245983544616
2020-05-25	1.640481436970422	NA
2020-04-21	1.0374264979406236	NA
2021-04-15	0.505149978319906	0.705007959333336
2020-06-02	0.07918124604762482	NA
2020-05-19	1.7489628612561614	NA
2021-05-25	2.2095150145426308	2.294466226161593
2020-05-01	2.0791812460476247	NA
2021-05-11	1.8948696567452525	1.6263403673750423
2020-05-06	2.1367205671564067	NA
2020-05-07	-0.026872146400301365	NA
2021-10-14	0.7730546933642626	1.8715729355458788
2020-05-26	2.041392685158225	NA
2020-12-03	1.57287160220048	NA
2021-06-04	1.3820170425748683	1.7671558660821804
2021-10-25	1.3636119798921444	1.0530784434834197
2020-06-08	2.1522883443830563	NA
2020-06-16	2.374748346010104	NA
2021-06-23	1.08278537031645	1.606381365110605
2021-11-02	0.8221680793680175	-0.4814860601221125
2020-06-05	1.5314789170422551	NA
2020-05-21	2.2600713879850747	NA
2021-05-12	1.7403626894942439	1.250420002308894
2020-12-10	1.3783979009481377	NA
2020-06-27	1.9943171526696366	NA
2020-12-16	1.6253124509616739	NA
2020-06-09	0.08278537031645007	NA
2020-11-19	-0.37675070960209955	NA
2020-08-11	2.2833012287035497	NA
2020-06-10	1.6384892569546374	NA
2020-06-04	2.113943352306837	NA
2021-05-17	1.2648178230095364	0.7209857441537391
2020-05-08	-0.16749108729376366	NA
2020-07-23	1.235528446907549	NA
2021-06-22	1.7664128471123994	2.012837224705172
2020-12-15	1.380211241711606	NA
2021-05-14	0.8954225460394079	-0.14874165128092473
2020-06-29	1.8733206018153987	NA
2020-06-25	1.9637878273455553	NA
2020-12-18	1.4593924877592308	NA
2021-10-13	1.5514499979728753	NA
2021-04-16	1.2304489213782739	1.7909884750888159
2021-06-25	2.060697840353612	0.5065050324048721
2021-11-05	1.0569048513364727	1.1072099696478683
2020-11-28	0.785329835010767	NA
2020-07-03	2.184691430817599	NA
2020-12-01	1.8286598965353198	NA
2020-04-20	0.8876173003357362	NA
2021-07-13	1.4668676203541096	NA
2020-07-09	2.2068258760318495	NA
2021-04-20	1.8188854145940099	-1.154901959985743
2020-04-30	0.03742649794062367	NA
2020-11-25	1.2148438480476977	NA
2020-06-11	1.3138672203691535	NA
2020-06-15	1.885361220031512	NA
2020-07-16	0.2741578492636798	NA
2021-04-26	1.212187604403958	-1.0969100130080565
2020-08-18	0.5820633629117087	NA
2020-07-20	1.250420002308894	NA
2020-12-14	0.7032913781186614	NA
2020-11-24	1.3364597338485296	NA
2020-09-14	0.890979596989689	NA
2021-05-27	2.3541084391474008	-1.0457574905606752
2021-06-17	-0.17392519729917352	2.0644579892269186
2020-08-10	1.3783979009481377	NA
2020-06-20	2.164352855784437	NA
2020-07-24	2.0492180226701815	NA
2020-05-13	2.103803720955957	NA
2021-05-18	2.3961993470957363	1.7951845896824241
2020-08-26	2.404833716619938	NA
2021-10-21	0.6053050461411095	1.404833716619938
2020-04-17	0.541579243946581	NA
2021-05-20	1.2600713879850747	1.110589710299249
2021-06-10	1.0253058652647702	1.7795964912578246
2021-10-27	0.5352941200427705	1.7126497016272113
2021-09-07	1.72916478969277	1.1072099696478683
2021-06-21	1.6720978579357175	2.1172712956557644
2020-04-14	1.7283537820212285	NA
2021-04-22	-0.42021640338318983	1.1072099696478683
2020-04-15	0.34044411484011833	NA
2020-06-22	0.2787536009528289	NA
2020-09-15	1.816241299991783	NA
2020-08-12	0.9415114326344031	NA
2020-06-17	1.505149978319906	NA
2021-06-09	2.3783979009481375	1.1613680022349748
2021-09-16	1.0374264979406236	1.6253124509616739
2020-05-23	2.220108088040055	NA
2021-06-11	1.7505083948513462	0.8426092396105621
2020-07-08	0.7168377232995244	NA
2021-05-21	1.100370545117563	1.0253058652647702
2020-05-11	1.711807229041191	NA
2020-05-28	2.075546961392531	NA
2020-08-27	1.3283796034387378	NA
2021-06-01	1.91803033678488	-1.0457574905606752
2021-11-12	1.568201724066995	1.359835482339888
2020-08-19	2.359835482339888	NA
2021-11-04	0.8680563618230416	0.3010299956639812
2020-08-14	1.3222192947339193	NA
2021-07-01	1.8813846567705728	0.9763499790032735
2021-10-28	1.7024305364455252	1.4199557484897578
2021-07-05	1.3692158574101427	-1.0969100130080565
2020-04-06	-1	NA
2020-06-23	-0.017728766960431602	NA
2020-05-09	0.4265112613645752	NA
2021-06-24	0.9074113607745862	-1.0457574905606752
2021-09-13	1.0969100130080565	1.7466341989375787
2021-07-02	1.877371345869774	-1.0457574905606752
2020-09-16	2.0718820073061255	NA
2020-05-20	1.3443922736851108	NA
2020-08-28	0.5390760987927766	NA
2020-05-05	2.0791812460476247	NA
2020-05-29	2.037426497940624	NA
2021-07-03	1.24551266781415	-1.0969100130080565
2020-07-07	1.4487063199050798	NA
2020-05-14	2.271841606536499	NA
2021-06-02	2.2068258760318495	NA
2020-04-23	0.16731733474817606	NA
2020-09-17	1.73559889969818	NA
2021-11-16	2.4149733479708178	-1.0457574905606752
2021-06-15	2.012837224705172	2.305351369446624
2020-08-20	2.3443922736851106	NA
2020-12-22	1.994756944587628	NA
2020-05-30	2.2013971243204513	NA
2020-04-29	1.089905111439398	NA
2020-06-26	2.3891660843645326	NA
2021-10-29	2.173186268412274	-0.0809219076239261
2020-06-01	2.161368002234975	NA
2020-08-13	1.2405492482825997	NA
2021-06-18	1.428134794028789	1.8129133566428555
2020-04-27	1.6599162000698502	NA
2020-05-15	2.130333768495006	NA
2020-06-13	1.7259116322950483	NA
2021-09-15	0.20682587603184974	NA
2020-09-02	2.0211892990699383	NA
2021-06-05	-0.431798275933005	-1.0969100130080565
2021-06-03	1.69810054562339	-1.0969100130080565
2021-11-11	1.250420002308894	1.334453751150931
2021-09-14	0.785329835010767	-0.022276394711152253
2020-09-07	2.173186268412274	NA
2021-06-08	2.3541084391474008	-1.0969100130080565
2020-08-17	0.8109042806687004	NA
2021-11-22	0.9618954736678504	0.8034571156484139
2020-06-30	2.290034611362518	NA
2020-04-07	0.24054924828259971	NA
2020-08-21	1.7474118078864231	NA
2020-07-02	2.1072099696478683	NA
2021-06-14	2.3891660843645326	1.4885507165004443
2021-11-03	0.7944880466591696	1.0606978403536118
2021-12-16	-0.3565473235138126	0.21748394421390624
2021-06-26	1.0334237554869496	-1.0969100130080565
2021-05-28	0.865103974641128	0.1846914308175988
2020-04-28	1.7930916001765802	NA
2020-07-17	1.7745169657285496	NA
2020-07-01	2.1789769472931693	NA
2020-08-24	1.2787536009528289	NA
2020-09-08	2.298853076409707	NA
2020-05-16	2.037426497940624	NA
2020-09-09	2.1522883443830563	NA
2020-07-10	1.9232440186302764	NA
2020-05-12	2.100370545117563	NA
2020-07-21	1.287801729930226	NA
2020-07-13	2.2405492482825995	NA
2020-04-08	0.8524799936368563	NA
2021-12-07	0.2304489213782739	1.4593924877592308
2021-06-30	NA	1.1398790864012365
2021-12-06	NA	0.9858753573083936
2021-11-25	NA	-1.0969100130080565
2021-12-09	NA	1.5899496013257077
2021-12-03	NA	-0.7958800173440752
2021-12-04	NA	0.271841606536499
2021-12-17	NA	-1.0457574905606752
2021-12-14	NA	-0.0506099933550872
2021-11-09	NA	0.13353890837021754
2021-11-24	NA	0.6683859166900001
2021-11-08	NA	-1.0969100130080565
2021-09-06	NA	0.7671558660821804
2021-11-18	NA	0.557507201905658
2021-11-29	NA	1.7201593034059568
2021-12-13	NA	0.6117233080073418
2021-07-06	NA	0.967079734144497
2021-06-07	NA	0.1903316981702915
2021-12-01	NA	1.2405492482825997
2021-11-26	NA	1.380211241711606
2021-11-01	NA	0.5428254269591799
2021-06-28	NA	2.3096301674258988
2021-12-02	NA	0.4608978427565479
2021-11-13	NA	1.3692158574101427
2021-06-29	NA	1.3222192947339193
2021-06-19	NA	1.983175072037813
2021-09-08	NA	0.14301480025409505
2021-06-16	NA	-1.0969100130080565
2021-11-23	NA	-0.9208187539523752
2021-11-19	NA	1.5774917998372253
2021-11-17	NA	-1.0969100130080565
