# Supplementary material for: Long term anti-SARS-CoV-2 antibody kinetics and correlate of protection against Omicron BA.1/BA.2 infection
Source: Nat Commun. 2023 May 26;14:3032. doi: 10.1038/s41467-023-38744-7 (PMC10212737; doi:10.1038/s41467-023-38744-7)
Supplement: Supplementary file 3 — Source Data [file 41467_2023_38744_MOESM3_ESM.zip › source_data_raw/figS4b.csv]

days_from_first_virological_confirmation	antibody_level
124	1.6020599913279625
245	1.100370545117563
397	0.6998377258672457
37	0.31175386105575426
200	-0.14874165128092473
368	-0.0809219076239261
69	1.9242792860618816
202	1.437750562820388
362	1.3053513694466237
71	2.164352855784437
222	2.2833012287035497
380	2.1931245983544616
101	2.2174839442139063
247	2.220108088040055
37	1.5327543789924978
248	1.5514499979728753
40	1.0293837776852097
397	0.271841606536499
237	2.2095150145426308
416	1.7671558660821804
604	1.5899496013257077
279	1.187520720836463
416	0.6232492903979004
641	0.21748394421390624
245	1.69284691927723
414	1.334453751150931
234	0.7693773260761385
432	0.37474834601010387
42	-0.4559319556497244
182	-0.4814860601221125
41	1.730782275666389
178	0.9400181550076633
351	0.8543060418010806
200	0.9698816437464999
385	0.3010299956639812
209	2.2095150145426308
355	2.089905111439398
59	1.9547247909790628
242	2.294466226161593
29	1.8518696007297664
243	2.100370545117563
393	1.8221680793680175
68	1.6294095991027189
247	0.9858753573083936
421	0.6711728427150833
579	0.5250448070368452
216	1.08278537031645
348	0.8221680793680175
64	2.155336037465062
232	1.900913067737669
63	2.2600713879850747
243	2.2174839442139063
419	1.7403626894942439
48	1.8709888137605752
189	1.4265112613645752
36	1.3783979009481377
188	1.3031960574204888
397	0.6589648426644349
41	1.7092699609758308
187	1.8041394323353503
104	1.9943171526696366
276	1.6253124509616739
423	1.3424226808222062
584	1.1139433523068367
51	0.08278537031645007
214	-0.37675070960209955
48	0.8733206018153987
223	0.08990511143939793
64	2.1398790864012365
233	1.9041743682841634
388	1.6095944092252201
569	1.404833716619938
41	0.9180303367848801
193	0.5910646070264992
25	1.3404441148401183
200	1.2648178230095364
85	1.4329692908744058
246	0.6106601630898799
436	0.2013971243204515
130	1.235528446907549
249	0.7923916894982539
613	0.557507201905658
90	2.0569048513364727
245	1.575187844927661
79	1.9637878273455553
227	1.965201701025912
406	1.7951845896824241
601	1.7201593034059568
17	1.2304489213782739
196	1.8325089127062364
60	1.9258275746247424
214	1.5198279937757189
400	1
71	2.060697840353612
204	1.6434526764861874
116	2.255272505103306
233	2.041392685158225
390	1.6384892569546374
614	1.4742162640762553
64	1.2787536009528289
197	1.0569048513364727
41	2.05307844348342
196	1.760422483423212
27	1.8286598965353198
230	2.012837224705172
36	0.8876173003357362
248	1.089905111439398
395	0.9912260756924949
73	2.143014800254095
215	2.113943352306837
97	2.2068258760318495
231	2.214843848047698
382	1.8188854145940099
558	1.6414741105040995
85	1.1072099696478683
217	0.5390760987927766
220	2.113943352306837
345	1.9623693356700211
63	1.9237619608287002
209	1.110589710299249
29	1.2148438480476977
189	1.7505083948513462
381	1.359835482339888
28	1.380211241711606
188	1.2278867046136734
54	1.7867514221455612
389	1.212187604403958
148	0.5820633629117087
394	0.3053513694466238
31	1.6201360549737576
181	1.568201724066995
60	0.7032913781186614
208	1.3384564936046048
369	0.9652017010259121
61	0.8864907251724818
250	0.8325089127062363
183	1.9003671286564703
345	1.4199557484897578
45	1.8506462351830666
206	1.7867514221455612
361	1.1398790864012365
152	0.890979596989689
371	0.3053513694466238
240	2.1367205671564067
398	2.1072099696478683
52	2.089905111439398
203	1.6794278966121188
355	1.320146286111054
57	2.1335389083702174
364	1.2810333672477277
263	0.15228834438305647
458	-0.17392519729917352
85	1.255272505103306
236	1.2695129442179163
432	1.1903316981702914
126	1.3783979009481377
378	0.6404814369704218
34	0.3820170425748684
249	0.967079734144497
395	0.615950051656401
20	1.7708520116421442
189	2.3961993470957363
343	2.2600713879850747
14	0.7839035792727349
162	1.7489628612561614
215	0.9319661147281727
362	0.6053050461411095
231	0.30319605742048883
265	0.1903316981702915
413	-0.16115090926274472
42	0.9916690073799486
253	1.2430380486862944
213	1.110589710299249
380	0.4424797690644485
209	1.0253058652647702
348	0.5352941200427705
55	2.1702617153949575
215	2.1583624920952498
510	1.72916478969277
265	1.7041505168397992
444	1.4885507165004443
609	1.380211241711606
231	1.1760912590556813
373	0.887054378050957
565	0.670245853074124
30	0.7176705030022621
199	1.089905111439398
354	0.4623979978989561
189	1.0043213737826426
382	0.5428254269591799
14	1.4533183400470377
169	0.8450980400142568
28	1.173186268412274
188	0.6434526764861874
184	1.816241299991783
408	1.021189299069938
103	1.8463371121298053
250	1.4771212547196624
412	0.9009130677376691
65	2.103803720955957
224	1.9415114326344032
405	1.4638929889859074
142	0.9415114326344031
388	0.06069784035361165
83	1.3053513694466237
394	0.290034611362518
625	0.292256071356476
228	2.3783979009481375
366	2.1789769472931693
43	2.155336037465062
197	2.403120521175818
70	1.5289167002776547
232	1.765668554759014
407	0.9947569445876281
41	2.103803720955957
195	1.6848453616444123
220	1.7505083948513462
367	1.1613680022349748
88	1.568201724066995
256	1.167317334748176
425	0.9969492484953811
577	0.8331471119127851
63	1.9740509027928774
195	1.9712758487381052
41	2.12057393120585
244	2.3096301674258988
104	0.7032913781186614
418	0.08278537031645007
627	-0.09151498112135022
90	0.7168377232995244
222	-0.004364805402450088
404	-0.585026652029182
568	-0.8538719643217619
45	1.3560258571931227
222	0.5390760987927766
407	0.21218760440395779
283	1.737987326333431
417	1.436162647040756
578	1.5658478186735176
24	0.3463529744506387
168	-0.01322826573375516
69	1.8518696007297664
246	1.41161970596323
421	0.9185545305502735
632	0.8135809885681919
268	1.8727388274726688
426	1.7589118923979736
86	2.230448921378274
235	2.130333768495006
391	1.927883410330707
566	1.6053050461411094
185	2.1072099696478683
398	1.8438554226231612
32	1.7795964912578246
188	1.9498777040368747
208	0.1846914308175988
366	-0.1870866433571444
51	0.19589965240923374
217	0.534026106056135
418	-0.16115090926274472
30	1.737987326333431
404	0.9148718175400504
594	0.7489628612561614
31	2.1522883443830563
169	1.8937617620579434
46	1.6937269489236468
186	1.1553360374650619
131	2.0569048513364727
251	1.5786392099680724
222	1.8188854145940099
392	1.276461804173244
13	-0.2596373105057561
191	0.8633228601204559
94	0.9164539485499251
416	-0.09691001300805639
602	0.4424797690644485
31	1.4608978427565478
175	0.888179493918325
387	0.4608978427565479
178	1.8802417758954804
382	1.2479732663618066
67	0.72916478969277
209	0.7435097647284298
369	0.43136376415898736
56	2.075546961392531
231	1.6503075231319364
37	0.919601023784111
173	0.6444385894678386
104	1.6009728956867482
279	1.842609239610562
433	1.6748611407378116
237	1.91803033678488
401	1.568201724066995
186	2.359835482339888
439	1.9036325160842376
208	1.8155777483242672
377	1.1643528557844371
157	1.8597385661971468
401	0.7678976160180907
161	1.8692317197309762
398	1.5024271199844328
607	1.429752280002408
206	1
357	0.4842998393467858
55	1.741939077729199
203	0.8680563618230416
49	1.1430148002540952
201	0.6866362692622934
37	1.9479236198317265
192	1.8000293592441343
358	1.808210972924222
37	1.8247764624755456
414	1.287801729930226
60	1.4608978427565478
209	1.2278867046136734
71	1.6875289612146342
203	1.4440447959180762
368	0.8767949762007006
65	2.1335389083702174
196	1.8864907251724818
362	1.1522883443830565
76	2.2013971243204513
243	1.6646419755561255
46	2.2810333672477277
320	1.6253124509616739
41	1.3996737214810382
192	0.7041505168397991
58	0.884795363948981
190	0.48287358360875376
226	1.8813846567705728
345	1.7024305364455252
71	2.1522883443830563
247	2.075546961392531
43	1.4456042032735976
206	1.3944516808262164
4	-0.05551732784983137
132	2.0791812460476247
175	1.9772662124272926
197	2.2068258760318495
364	1.909020854211156
37	1.8518696007297664
247	1.4265112613645752
21	1.7558748556724915
233	1.8904210188009143
386	1.4608978427565478
99	2.1760912590556813
246	2.1271047983648077
409	1.973589623427257
150	1.6954816764901974
401	0.9169800473203822
576	0.6998377258672457
59	1.7881683711411678
252	1.8937617620579434
550	1.6580113966571124
36	2.1986570869544226
218	2.359835482339888
184	1.5763413502057928
400	1.2741578492636798
531	1.3692158574101427
645	1.3031960574204888
44	1.7259116322950483
171	1.7759743311293692
13	0.18752072083646307
151	1.0681858617461617
266	0.250420002308894
411	-0.2596373105057561
276	1.2922560713564761
583	0.814913181275074
96	2.164352855784437
248	2.0718820073061255
421	2.0681858617461617
578	2.103803720955957
25	0.5440680443502757
196	1.0253058652647702
59	1.9420080530223132
245	1.7267272090265722
413	1.4099331233312946
602	1.3242824552976926
40	1.8369567370595505
228	1.662757831681574
400	1.5717088318086876
100	1.9916690073799486
247	1.4608978427565478
422	0.9912260756924949
202	1.7909884750888159
368	1.3617278360175928
229	1.146128035678238
439	0.9781805169374139
36	2.113943352306837
171	2.230448921378274
345	1.8325089127062364
318	1.376576957056512
488	1.2988530764097066
79	1.423245873936808
227	1.376576957056512
142	2.1760912590556813
381	1.4683473304121573
67	2.2174839442139063
221	1.9722028383790644
54	1.7867514221455612
185	1.507855871695831
249	1.877371345869774
372	1.7573960287930244
185	2.0718820073061255
400	1.7007037171450194
38	1.893206753059848
47	2.155336037465062
222	2.250420002308894
48	2.130333768495006
228	1.73559889969818
398	1.3617278360175928
44	0.5390760987927766
280	0.6830470382388496
346	0.7355988996981799
499	0.7267272090265723
58	1.1172712956557642
193	0.9537596917332287
56	1.1553360374650619
196	0.9380190974762103
154	1.877371345869774
385	1.7909884750888159
587	1.7803173121401512
87	2.012837224705172
246	2.0791812460476247
134	1.307496037913213
372	1.1172712956557642
575	0.7611758131557314
54	1.4899584794248346
187	1.2833012287035497
126	2.1789769472931693
369	1.3463529744506386
317	1.631443769013172
519	2.0644579892269186
231	1.1205739312058498
391	0.9148718175400504
94	2.271841606536499
231	2.376576957056512
393	1.6117233080073419
30	1.2648178230095364
206	1.2671717284030137
408	0.7427251313046983
44	1.5599066250361124
229	1.6424645202421213
35	1.250420002308894
352	2.164352855784437
101	1.1072099696478683
404	0.47856649559384334
565	0.3463529744506387
22	0.8893017025063104
278	1.8027737252919755
395	1.5352941200427705
64	1.9604707775342989
248	2.2405492482825995
401	2.315970345456918
91	1.5477747053878226
238	1.2833012287035497
392	0.6839471307515121
120	1.3521825181113625
257	0.9772662124272926
277	1.9698816437464999
413	1.4899584794248346
575	1.2068258760318498
35	1.2068258760318498
109	2.357934847000454
273	2.220108088040055
49	2.037426497940624
186	2.2095150145426308
357	2.060697840353612
42	2.0170333392987803
213	2.12057393120585
376	1.4265112613645752
99	1.888179493918325
247	1.6748611407378116
39	2.2013971243204513
205	2.2068258760318495
256	0.5751878449276611
456	0.41664050733828095
69	2.113943352306837
209	2.0969100130080562
384	2.1522883443830563
83	0.3944516808262163
218	0.1205739312058499
400	-0.10790539730951959
119	1.0293837776852097
255	0.5502283530550941
59	1.1205739312058498
216	0.8432327780980093
34	1.5563025007672873
196	1.4424797690644486
71	1.513217600067939
215	0.87737134586977406
378	0.5263392773898441
42	2.1760912590556813
414	2.4313637641589874
157	2.424881636631067
408	2.075546961392531
209	1.8169038393756602
374	1.5717088318086876
62	1.994756944587628
230	2.08278537031645
41	0.22010808804005508
232	1.5390760987927767
40	0.7481880270062005
194	0.6434526764861874
72	2.2013971243204513
243	1.9609461957338314
421	1.3031960574204888
616	1.0569048513364727
226	2.294466226161593
371	2.0492180226701815
271	2.3138672203691533
617	2.0718820073061255
63	2.1172712956557644
229	2.1986570869544226
414	1.8920946026904804
254	2.3783979009481375
447	2.1931245983544616
594	2.173186268412274
106	2.27415784926368
246	2.24551266781415
582	1.6570558528571038
87	1.0606978403536118
230	0.9429995933660404
388	0.7143297597452329
577	0.45331834004703764
63	1.865103974641128
236	2.12057393120585
12	1.0453229787866574
169	2.0211892990699383
377	1.390935107103379
209	1.6954816764901974
383	1.4857214264815801
38	1.8463371121298053
227	1.965201701025912
452	1.3283796034387378
51	2.2329961103921536
249	1.909020854211156
417	1.665580991017953
50	0.19589965240923374
193	0.7505083948513462
277	2.1958996524092336
463	2.1172712956557644
79	1.7895807121644254
247	1.9951962915971795
408	1.9420080530223132
47	2.2380461031287955
241	2.1522883443830563
535	1.424881636631067
46	2.0791812460476247
199	2.225309281725863
46	1.7558748556724915
199	1.354108439147401
152	1.6541765418779606
216	1.428134794028789
273	2.161368002234975
409	2.164352855784437
570	2.1072099696478683
128	1.6148972160331345
304	1.0644579892269186
208	1.943988875073772
344	2.0453229787866576
51	1.9618954736678504
244	1.437750562820388
419	1.3944516808262164
594	1.2966651902615312
47	2.12057393120585
226	1.7781512503836436
391	1.7427251313046983
43	1.7520484478194385
182	1.8709888137605752
40	1.6599162000698502
245	1.8864907251724818
393	1.6283889300503116
42	1.9566485792052033
216	1.6910814921229684
391	1.4265112613645752
52	1.9938769149412112
223	2.0644579892269186
381	1.7810369386211318
62	1.7972675408307164
233	1.8221680793680175
389	1.6989700043360187
565	1.5010592622177514
12	1.3463529744506386
180	1.658964842664435
92	2.123851640967086
245	2.1931245983544616
455	2.305351369446624
38	1.3263358609287514
212	1.5365584425715302
367	1.3384564936046048
15	1.1072099696478683
186	1.2648178230095364
396	0.5378190950732742
38	2.155336037465062
207	2.278753600952829
361	1.7795964912578246
32	1.3521825181113625
179	1.545307116465824
94	2.2479732663618064
241	2.12057393120585
48	2.1367205671564067
225	1.7092699609758308
517	1.359835482339888
45	1.3463529744506386
173	1.0253058652647702
49	1.8836614351536176
188	1.6127838567197355
42	2.0253058652647704
181	2.204119982655925
56	1.2068258760318498
223	0.6998377258672457
394	0.320146286111054
86	2.05307844348342
269	1.436162647040756
413	1.2013971243204515
79	0.15228834438305647
247	0.4727564493172124
47	1.130333768495006
180	1.3979400086720377
132	2.1789769472931693
376	1.9206450014067875
24	1.0334237554869496
320	0.20682587603184974
262	2.3344537511509307
409	2.342422680822206
84	0.8864907251724818
230	0.4014005407815441
403	0.004321373782642578
40	0.04139268515822507
278	0.4487063199050799
409	-0.08618614761628333
25	1.7611758131557314
209	1.7126497016272113
403	1.130333768495006
209	0.5843312243675307
408	0.35793484700045375
34	2.1367205671564067
171	1.9132839017604184
162	2.1986570869544226
332	1.9100905455940682
59	1.9938769149412112
193	1.6919651027673603
355	1.1238516409670858
48	1.8325089127062364
252	2.294466226161593
386	2.2600713879850747
50	1.6910814921229684
379	0.7307822756663892
126	2.2380461031287955
292	2.437750562820388
60	0.9068735347220704
194	0.7634279935629373
43	1.9370161074648142
247	1.404833716619938
260	1.9052560487484513
577	1.9036325160842376
31	1.0334237554869496
188	1.2430380486862944
204	2.27415784926368
363	2.3541084391474008
189	2.3404441148401185
336	2.2068258760318495
62	2.1789769472931693
211	2.1398790864012365
52	2.1271047983648077
264	1.6608654780038692
406	1.4471580313422192
24	0.3074960379132129
174	0.6273658565927327
174	2.3263358609287517
395	1.8992731873176039
576	1.8715729355458788
199	0.8318697742805017
25	0.8221680793680175
207	1.3483048630481607
360	1.1583624920952498
576	0.9618954736678504
155	2.1072099696478683
401	1.7701152947871015
64	2.167317334748176
202	2.3636119798921444
362	2.0863598306747484
35	1.5797835966168101
191	1.6875289612146342
52	1.7505083948513462
190	1.7242758696007892
358	1.2600713879850747
231	0.24551266781414982
402	0.05307844348341968
605	0.02530586526477026
254	0.7185016888672743
542	0.14301480025409505
155	2.0170333392987803
400	1.3283796034387378
40	1.130333768495006
256	0.31386722036915343
402	0.15228834438305647
583	0.16731733474817606
48	2.0569048513364727
233	1.8129133566428555
394	1.6875289612146342
166	2.320146286111054
398	1.9122220565324155
33	1.5440680443502757
212	1.0374264979406236
51	2.100370545117563
202	2.342422680822206
81	0.2741578492636798
216	-0.3467874862246563
36	1.4014005407815442
194	1.100370545117563
54	2.110589710299249
209	1.7160033436347992
50	2.0086001717619175
202	1.9132839017604184
32	1.8948696567452525
182	1.7888751157754168
94	1.5145477526602862
248	0.8082109729242221
402	0.07188200730612536
225	2.0086001717619175
352	1.649334858712142
20	1.110589710299249
164	2.0644579892269186
361	1.4471580313422192
193	0.8876173003357362
346	0.4440447959180762
189	1.3783979009481377
331	1.4969296480732148
31	1.658964842664435
244	1.9885589568786155
395	1.6693168805661123
43	1.972665592266111
212	1.6919651027673603
45	2.075546961392531
235	2.03342375548695
136	1.7474118078864231
377	0.787460474518415
553	0.437750562820388
128	1.7427251313046983
322	1.021189299069938
58	2.041392685158225
209	1.658964842664435
365	1.110589710299249
46	1.424881636631067
220	0.8904210188009143
111	2.311753861055754
243	2.2528530309798933
392	1.8790958795000727
99	1.1553360374650619
249	0.5378190950732742
58	1.24551266781415
109	2.311753861055754
407	2.03342375548695
585	1.806179973983887
23	2.2174839442139063
188	1.2227164711475833
176	2.123851640967086
397	1.2041199826559248
15	-0.07572071393811836
41	2.2405492482825995
235	2.3891660843645326
372	2.1172712956557644
42	0.7759743311293691
197	0.42324587393680785
53	1.294466226161593
234	1.146128035678238
54	2.2600713879850747
183	1.7535830588929067
15	1.1038037209559568
174	2.3384564936046046
47	1.9111576087399766
214	1.413299764081252
368	0.651278013998144
173	1.0253058652647702
332	0.290034611362518
64	1.8597385661971468
238	1.4668676203541096
404	1.1335389083702174
32	1.9995654882259823
225	1.8674674878590516
192	1.8407332346118068
331	0.7944880466591696
39	0.9876662649262746
189	0.5820633629117087
81	1.7664128471123994
226	1.0453229787866574
38	2.184691430817599
159	2.294466226161593
52	2.05307844348342
244	2.2329961103921536
540	2.3364597338485296
40	1.1139433523068367
231	1.1613680022349748
411	0.5751878449276611
478	1.6424645202421213
628	1.6570558528571038
27	1.6127838567197355
204	1.3944516808262164
144	1.8312296938670634
57	1.5809249756756194
204	1.2174839442139063
153	0.4132997640812518
379	-0.3098039199714863
577	-0.494850021680094
35	1.749736315569061
189	2.0718820073061255
191	1.3961993470957363
366	1.413299764081252
26	1.3010299956639813
334	1.5550944485783191
210	1.3636119798921444
405	0.7641761323903307
223	1.0334237554869496
354	0.5105450102066121
227	1.720985744153739
380	1.1238516409670858
34	1.5490032620257879
188	1.4199557484897578
69	0.8182258936139555
238	0.35793484700045375
392	0.04532297878665747
573	-0.0506099933550872
87	2.330413773349191
262	2.3344537511509307
413	2.1818435879447726
575	1.7810369386211318
58	1.2671717284030137
223	1.041392685158225
380	0.5622928644564746
42	1.7930916001765802
245	1.9143431571194407
393	1.3324384599156054
69	1.5797835966168101
223	1.6095944092252201
35	0.9749719942980689
204	1.3483048630481607
19	1.4393326938302626
295	0.829946695941636
19	1.24551266781415
185	1.6148972160331345
337	1.3502480183341627
29	1.4563660331290431
221	1.0755469613925308
207	1.6324572921847242
396	1.0293837776852097
53	2.0293837776852097
200	1.7596678446896306
53	1.2405492482825997
225	0.631443769013172
399	0.5276299008713387
85	2.0170333392987803
239	1.4199557484897578
460	0.7442929831226762
614	0.5763413502057928
57	0.1367205671564068
220	-0.2676062401770315
408	-0.7958800173440752
10	-0.6777807052660807
166	1.3838153659804313
37	1.833784374656479
229	1.8674674878590516
521	1.3222192947339193
28	1.3856062735983121
424	1.1958996524092338
262	0.367355921026019
406	0.021189299069938092
585	0.08278537031645007
77	2.12057393120585
215	2.1903316981702914
372	2.103803720955957
108	1.0334237554869496
250	0.320146286111054
72	2.0718820073061255
249	2.0681858617461617
614	1.5774917998372253
451	0.6222140229662954
585	0.6483600109809317
68	2.220108088040055
229	2.161368002234975
418	1.545307116465824
62	0.11394335230683678
77	2.1271047983648077
215	2.184691430817599
377	1.8645110810583918
545	1.7075701760979363
46	1.8904210188009143
243	2.3384564936046046
91	2.173186268412274
263	1.7242758696007892
412	1.4941545940184429
214	1.9143431571194407
374	1.615950051656401
224	2.401400540781544
364	2.225309281725863
76	1.9969492484953812
246	1.5599066250361124
418	1.4424797690644486
573	1.100370545117563
248	0.37291200297010657
451	-0.1938200260161128
89	1.6414741105040995
248	1.0530784434834197
131	0.9052560487484512
379	0.3424226808222063
545	0.3384564936046049
74	1.8893017025063104
627	0.7512791039833423
41	2.225309281725863
253	2.08278537031645
412	1.7693773260761385
46	1.3579348470004537
193	1.2600713879850747
148	2.369215857410143
391	2.255272505103306
30	1.9360107957152095
175	2.287801729930226
117	2.060697840353612
247	1.783903579272735
403	1.5831987739686226
584	1.4563660331290431
284	1.8115750058705933
412	1.5763413502057928
623	1.4424797690644486
260	1.857935264719429
426	2.0086001717619175
174	2.1522883443830563
366	1.591064607026499
161	2.399673721481038
408	2.0211892990699383
26	0.6785183790401139
236	1.3031960574204888
383	1.1038037209559568
38	0.9951962915971794
249	1.3729120029701067
96	1.0128372247051722
238	0.43136376415898736
420	0.08635983067474821
63	0.8767949762007006
214	0.46982201597816303
39	0.7176705030022621
187	1.1430148002540952
101	2.167317334748176
234	2.2380461031287955
386	2.1522883443830563
561	2.0086001717619175
87	1.5224442335063197
403	0.6812412373755872
89	1.5888317255942073
276	1.0492180226701815
60	1.9556877503135057
247	1.9420080530223132
34	1.3384564936046048
166	1.2648178230095364
114	1.9637878273455553
391	1.4683473304121573
256	0.17897694729316943
576	-0.3372421683184259
177	1.8122446968003694
312	1.187520720836463
127	1.6334684555795866
250	1.3783979009481377
404	0.9595183769729982
624	0.7466341989375788
108	2.060697840353612
403	1.374748346010104
246	1.2041199826559248
423	1.0253058652647702
80	2.093421685162235
280	1.6283889300503116
98	0.4409090820652177
237	0.01703333929878037
392	-0.5228787452803376
104	1.7965743332104296
223	1.3820170425748683
525	0.8014037100173551
95	2.1818435879447726
233	2.2648178230095364
390	2.3979400086720375
87	2.113943352306837
248	1.8407332346118068
203	1.3364597338485296
370	1.1522883443830565
233	1.5024271199844328
398	1.2922560713564761
94	2.214843848047698
258	1.651278013998144
40	1.209515014542631
179	1.2624510897304295
209	2.100370545117563
370	1.7427251313046983
61	0.9867717342662448
218	0.35602585719312274
436	-0.14874165128092473
590	-0.3187587626244128
259	2.303196057420489
437	2.2576785748691846
392	1.513217600067939
530	1.021189299069938
62	1.787460474518415
231	1.6283889300503116
406	1.1335389083702174
611	0.9903388547876014
84	1.6884198220027105
246	1.3636119798921444
405	0.7817553746524689
83	2.1367205671564067
231	2.123851640967086
29	1.8122446968003694
190	1.7902851640332418
343	1.3710678622717363
24	-0.2924298239020636
188	0.2304489213782739
7	0.36921585741014284
229	0.02530586526477026
365	-0.3187587626244128
29	1.7972675408307164
180	1.8369567370595505
232	1.651278013998144
391	1.2174839442139063
115	2.2695129442179165
248	2.184691430817599
409	1.787460474518415
262	2.2174839442139063
399	1.884795363948981
33	0.8413594704548549
215	1.7331972651065695
211	1.376576957056512
378	0.6294095991027189
213	1.7543483357110188
366	1.6946051989335686
28	1.4842998393467859
241	1.7774268223893115
53	1.252853030979893
199	0.7497363155690611
50	1.9400181550076632
182	1.5954962218255742
367	1.1522883443830565
52	1.0530784434834197
90	2.2068258760318495
243	1.8075350280688534
573	1.5514499979728753
89	2.0043213737826426
242	1.5352941200427705
421	1.3242824552976926
572	1.3222192947339193
27	1.5250448070368452
193	2.0791812460476247
33	1.1958996524092338
202	1.3579348470004537
226	0.9836262871245346
415	0.5831987739686227
31	1.9390197764486665
220	1.6875289612146342
93	2.0969100130080562
238	2.130333768495006
417	2.093421685162235
620	1.9057958803678685
217	1.212187604403958
368	0.7611758131557314
42	2.0492180226701815
168	2.3541084391474008
114	2.2405492482825995
241	2.3010299956639813
412	2.1522883443830563
605	2.311753861055754
209	1.3636119798921444
383	1.1205739312058498
79	0.6730209071288962
251	0.34830486304816066
402	2.2671717284030137
116	1.3242824552976926
241	1.0681858617461617
433	2.3654879848909
65	1.5024271199844328
34	1.2648178230095364
180	0.9237619608287003
79	1.9464522650130731
217	1.110589710299249
376	0.37106786227173627
225	1.0170333392987803
356	0.7965743332104297
397	1.3944516808262164
593	1.290034611362518
133	2.271841606536499
270	1.8904210188009143
224	1.5010592622177514
361	0.930949031167523
217	1.437750562820388
383	0.9405164849325672
46	1.2988530764097066
632	0.2304489213782739
130	2.294466226161593
440	1.714329759745233
625	1.8645110810583918
95	2.167317334748176
246	2.2013971243204513
402	2.2068258760318495
62	1.252853030979893
199	1.14921911265538
359	0.8727388274726688
591	0.7678976160180907
196	1.850033257689769
560	1.5477747053878226
27	1.0253058652647702
171	0.6812412373755872
333	0.3424226808222063
40	1.2833012287035497
223	1.3692158574101427
363	1.1398790864012365
101	2.0718820073061255
240	1.7092699609758308
398	1.4517864355242902
211	1.9836262871245345
413	1.3996737214810382
60	2.075546961392531
388	-0.6777807052660807
56	1.8668778143374989
211	2.0718820073061255
44	1.5998830720736879
175	1.5024271199844328
78	1.6954816764901974
276	0.8549130223078556
431	0.23552844690754893
37	2.0293837776852097
242	2.292256071356476
44	1.7168377232995244
177	1.6374897295125106
