# Supplementary material for: Long term anti-SARS-CoV-2 antibody kinetics and correlate of protection against Omicron BA.1/BA.2 infection
Source: Nat Commun. 2023 May 26;14:3032. doi: 10.1038/s41467-023-38744-7 (PMC10212737; doi:10.1038/s41467-023-38744-7)
Supplement: Supplementary file 3 — Source Data [file 41467_2023_38744_MOESM3_ESM.zip › source_data_raw/figS4c.csv]

days_from_first_virological_confirmation	fraction_positive_fraction_positive_	lo_fraction_positive_	hi_fraction_positive_
52	0.9715909090909091	0.9485028330397627	0.9844969391067773
212	0.9725274725274725	0.9501751775927145	0.9850103262460038
383	0.9480122324159022	0.9183293187626265	0.9672912471858419
577	0.9157894736842105	0.8425478687567327	0.9567118846157056
