# Supplementary material for: Long term anti-SARS-CoV-2 antibody kinetics and correlate of protection against Omicron BA.1/BA.2 infection
Source: Nat Commun. 2023 May 26;14:3032. doi: 10.1038/s41467-023-38744-7 (PMC10212737; doi:10.1038/s41467-023-38744-7)
Supplement: Supplementary file 3 — Source Data [file 41467_2023_38744_MOESM3_ESM.zip › source_data_raw/figS5.csv]

observed_antibody_level_iu_m_l	modeled_antibody_level_iu_m_l_modeled_antibody_level_iu_m_l_	q5_get_conv_factor_modeled_antibody_level_iu_m_l_	q95_get_conv_factor_modeled_antibody_level_iu_m_l_
2.094541001456839	2.0898226386217447	2.034638737773842	2.134381745343612
2.2286877398519627	2.2634678388480185	2.219884683925719	2.2965869365066416
2.3787030718335247	2.3661447919422605	2.3277378253718464	2.405798646111846
1.1225697250570825	1.1626812526149257	1.0962986076324202	1.231807678370975
3.108380984589269	3.101599782433281	3.0369513261540115	3.16059701765693
1.5281965623954112	1.5601178958496302	1.5106633109222607	1.6051488151425262
1.8928956379287696	1.863037556309857	1.8286468071920943	1.8902648101434578
1.9020115989222208	1.9283146418255475	1.877185452935574	1.969966643568807
1.8382746870367894	2.8803634854865234	2.191984083523229	3.1537934666616265
2.73421718039077	2.4284255356228557	2.30242146726433	2.5251304647960238
2.407805453537832	2.1244213243931993	1.7473801832599052	2.4495379836967763
0.8000789114134732	0.924834912088911	0.8650001126360687	0.9851037011235801
1.328624207490207	1.2344236531418307	1.1861168539900215	1.286576111949546
1.894865230791674	1.8811828310097927	1.8294349693959857	1.9238092326855065
1.9654463050773814	2.0129714663470413	1.9808956962209516	2.043653193867264
2.1264301458703208	2.1123339902670653	2.068472370100168	2.155328029365427
2.2406690371350773	2.2257150813206925	2.17826743377802	2.2805485933163863
2.159711533061649	2.17324599268437	2.134660146748191	2.211304297084579
2.1225697250570827	2.126746310381618	2.07176885811908	2.1772415897624087
2.060570932294906	2.060471745033134	2.022706476072802	2.0962928403884273
2.068108646974529	2.0741538920825286	2.0283761062071686	2.118079564052116
2.8915775960008565	2.8767669120499755	2.8128113846218388	2.929185229176189
2.83527954080743	2.968306134194716	2.9284540503730514	3.0024379844483877
2.036667213773012	2.06390085321951	2.0101108725245584	2.115541178763665
2.306347812779055	2.309115551120825	2.24742721773277	2.3591991941587245
2.0776730761695434	2.0516209209194125	1.992232276676278	2.1145469360837104
1.808950602085081	1.8370764798723018	1.7800075357488319	1.88243039684235
1.7265642161622445	1.7095402638306618	1.6564815280511278	1.7641181946884767
2.9165844804849104	2.897970185757074	2.8445301219001897	2.9488642816444806
2.7910222053891633	2.79282167039193	2.7380314655591573	2.8476157548089502
2.4293775595800238	2.4077870290104983	2.3440775748505147	2.475340554811604
2.380847740300114	2.367349838302347	2.2953185640398264	2.4140329288345614
2.282866716929532	2.3095768443891282	2.2236677930805975	2.3578401879172985
1.5661120914137385	1.574506863959832	1.5094141160583072	1.636792916293762
1.79844622346837	1.8061077277715347	1.7487921891648674	1.8626963085119215
1.9215408193782997	1.9234167680438679	1.867575606536588	1.9744700839511664
1.1027354800721105	1.0995134818744448	1.0439607500975878	1.1564162235536593
0.8360302661143372	0.8326615033557845	0.7753387563629917	0.8857810521868035
3.1702617153949575	3.1910553005060858	3.1416578136481177	3.2352339641102827
2.523600810706262	2.53849183092897	2.487422785674118	2.5883414931988895
2.787681462132134	2.7883715795125887	2.73773659729856	2.83249127488277
0.5918656422647884	0.6029817645493868	0.5489090005706287	0.6546845636909258
0.7935110057928578	0.7858545404731718	0.7319033878714412	0.834623094970935
2.7563987406257504	2.7609495404815183	2.6975145313911053	2.8166964979549576
1.8761254276788766	1.9236046056366805	1.8663679064135306	1.9793784257885854
2.2317141944821506	2.1963776576758294	2.168742853629222	2.2288942084211536
2.2934597904269562	2.2816415858080483	2.2534552024900414	2.313884976325809
2.2986609841127636	2.326549865618223	2.2832563348102974	2.364262926012752
1.4798918828208563	1.8033704877630057	1.7770857491993362	1.8313698753354473
2.340523430789915	2.2147707940287984	2.1880207220959385	2.2419564204252214
2.6450605341955886	2.3862956415436547	2.358944563580973	2.414015486907022
2.073351702386901	2.0769941858814476	2.030298474721532	2.122270268857613
2.0903850416856815	2.0965491745417157	2.0437759449607844	2.149323261847605
1.6610626674058124	1.6736021653482775	1.6162794067185091	1.7268619435911823
1.7342171803907702	1.732608559817871	1.6848904225635006	1.777024576049327
2.152532948434526	2.131350097383403	2.0718541950802862	2.207626371773553
1.1805616720347694	1.2029729317839517	1.0506954310626695	1.349893005045817
2.8808867304557544	2.8748779808665383	2.805260873184143	2.9308741611027815
2.753687215801464	2.761881311445668	2.7006054883502766	2.816767542737704
3.4110105934130432	3.407207519240621	3.3494650120475873	3.458850729538958
3.463403198845888	3.4610517246545833	3.4054886775114945	3.5115756100478714
0.4764722235627188	0.48623905975047155	0.43472100308993655	0.5358652970864238
1.8081515319757477	1.8175832053332002	1.7748732335804873	1.863258013328469
1.9489916393910693	1.9588323015103641	1.9033202409928305	2.0143648516490984
1.4118081959915059	1.4424521717301864	1.3980682351639122	1.4926411318676664
1.9553066737265015	1.9404340352692502	1.8926039046413246	1.9810032561753739
1.4197046768375396	1.4090754384887463	1.349389575368199	1.4735286369789575
1.3656077737433772	1.4798498928687849	1.4361846380111498	1.5190483585152392
1.5918656422647883	1.4995561457501125	1.43821887657028	1.5599759764469405
3.0108695944042476	3.037167790659002	2.976930863661988	3.087159312546986
3.3593588244663755	3.3546426006461134	3.320586777207012	3.3927538558234227
3.442381924196054	3.45206127801949	3.4102059246278933	3.491917136799566
0.9026554752179259	0.9259800594109875	0.8646213237546118	0.9788721365375415
0.9632134236450894	0.9412613399410564	0.8894477712409241	0.9920686046179318
0.5957959358932208	0.6297017616306061	0.2886666632170486	0.831238540573342
0.27747168504282577	0.36423008024380743	0.028879364279668022	0.46722335301200335
0.4625177867514335	0.6351457653469134	0.5921813779979995	0.6740848536044519
1.2720087893413237	1.212051406243923	1.164706981439204	1.2523522332433807
1.917207125010062	1.9258643219007536	1.8541343173364853	1.9898002814445839
1.2692513547961346	1.3352519239604448	1.2831507919958567	1.3809880610673035
1.543173718365064	1.548468245655002	1.5066903870711161	1.587636142315561
1.554794330889206	1.5522538724527624	1.5033273686320325	1.5994427405691272
1.9096758180936526	1.89452974845093	1.7394765808985284	2.0861045898781168
1.728490137198283	1.7693695234966045	1.5182414564937896	1.877393356324011
0.5014864964156898	0.5550622378842214	0.43389437588220575	0.6626944306337255
1.8033259880864567	1.811517912420941	1.7616997886800416	1.8640616618550505
1.6438946422687986	1.6498278353095592	1.5933100961352689	1.6981977053161255
3.3752494195821092	3.368021735877703	3.313547380929433	3.4200089676047782
2.2004565007517085	2.1601098468295237	2.071417396491123	2.25095629896961
1.9090422738793265	2.0105278863407854	1.970356151991593	2.0573286207740265
1.9929527261710118	1.9978119169275745	1.9625377270615376	2.0372125983525065
2.0724822436742723	1.9919471413951677	1.9540749977442122	2.031866563465055
0.7626605615105212	0.9194590636264438	0.8254651742111576	1.0097985865182395
0.9045813962539643	0.7419593086259675	0.626953923902935	0.840271426254962
0.36338631374941893	0.5593683743377795	0.34849160924846356	0.6646342927999856
0.9845093111268776	1.501808697851219	1.2301146169348598	1.655712148422254
1.484971408350131	1.2778697477616299	1.1945378203452794	1.385049207429144
1.3633863137494189	1.2764255291192252	1.091576046553681	1.473256524691112
2.7951623175994476	2.808592884010415	2.7424239327961466	2.8587614117584144
3.1761283172703423	3.1731744721761324	3.119346339834671	3.219482219740802
2.193925633592751	2.222951292655672	2.1801685934121924	2.273740859498262
1.8961733476900056	1.9271296638559705	1.8034349928342182	2.005429144775241
1.9704287055963212	1.9436197197103633	1.8690540743322495	2.033238715630879
1.1452337096930263	1.1396498750927524	1.0945782251028686	1.1810350663531541
1.0986575676516712	1.1145086252646612	1.0798990335320513	1.150931070313595
1.1264301458703208	1.0865887023761038	1.0567673304087086	1.1177032800009346
1.0227417090318138	1.0520848965509204	1.0045768020950199	1.0955845351768514
1.2908356466008073	1.2925711414096932	1.2348083515510788	1.3494930674695182
1.7679569013204697	1.7872958487448027	1.738531982154788	1.8339526924066087
1.9276577441879816	1.9301527224507566	1.8919458641022204	1.964311091374003
2.062801520053593	2.0613517250371753	2.016850571108822	2.103436279639162
1.8774911347222514	1.8884947955653777	1.819223582880883	1.9505834064690026
2.0497016813901743	2.0514848661888276	1.9990503605138688	2.0997092525091046
1.587899455047187	1.5934094445069003	1.536749522421563	1.6493344100058625
1.7017406324372124	1.6996521742245243	1.6499270708012033	1.7411650168464248
1.6913997990989937	1.693477805388002	1.651297550606192	1.7393922582764405
1.2774716850428258	1.3123351967219758	1.2519879832115346	1.3570955953096777
1.2100722695433077	1.198968940900297	1.1431300236024835	1.2665291923612085
1.7775022192267	1.9056888503063238	1.8641773919518494	1.9424702560559945
2.579856734791773	2.435811273670085	2.395553624994099	2.4712031059466018
2.277471685042826	2.2635173241910693	2.2092529948217865	2.314799060890649
2.1415375641330625	2.149421908608117	2.095073409544399	2.1994707660252186
1.7599879716491944	1.7717527092578107	1.7128405822607342	1.8344010474372663
2.1872950546937378	2.1623373356815643	2.1312284374726103	2.1988049901635196
2.1906229980426652	2.208619542216666	2.1681776684868974	2.2572117852933355
1.4571670683673323	1.6309571565011038	1.5906085820889069	1.668884958914043
2.216366502640996	2.0200371937142343	1.9770062308420724	2.0596663362996983
0.32377170469579497	0.4878496318951164	0.30300795205411385	0.5908682526306227
2.6438946422687986	2.6444449827340017	2.584114341463491	2.702003786243685
1.2036854708819071	1.9756830164639732	1.9527811204471808	2.0023670065748735
3.1737222475044637	2.3891499058088	2.365729624997213	2.4156417057210415
2.7078289725476328	2.561837542663008	2.5383887653985293	2.5871364456268875
2.622354964412689	2.6911022470218193	2.667064763390195	2.715612382855876
1.6260199184990942	1.6353000431386737	1.5808767369002754	1.6839924921045515
2.46428680949028	2.4431795585721168	2.406364666840079	2.483309159046371
2.403765475736092	2.4281303326902832	2.3982133794372453	2.4583319980382052
2.415774383209107	2.4059711829242616	2.3604270609322997	2.446245302658562
3.366272001986907	3.3487197333998933	3.259604917183194	3.424742504273255
2.736109534068475	2.7316456494408676	2.653877080144541	2.797387250522652
2.4462637053570075	2.4490165115149947	2.4091296393975323	2.4951056323514376
2.4625177867514334	2.4393766930073917	2.4059662683542133	2.4700889623111504
3.2921497004986384	3.291788791929498	3.229160650671638	3.3424918339488054
3.3271741410949742	3.3278518204482888	3.2823533026871856	3.3744963366624736
2.4712917110589387	2.482547619439207	2.433511741219044	2.527712015745837
2.4535629440985067	2.438118666285684	2.3769835640917183	2.4918352928183247
2.263683400557192	2.2932130935005914	2.2630132296720786	2.321560944905396
2.280177578418751	2.2809649166985233	2.251493772224645	2.3110160611337736
1.881562675311123	1.888552270818627	1.83252152239119	1.9369536111554482
2.040431436531398	2.0494899752699873	1.994019851646172	2.108671752353975
1.5126843962171637	1.67695415972481	1.6359017358016406	1.7221803033319618
2.019803967399974	1.8725260851825496	1.8242762959012209	1.9192019091390236
1.855824326553187	1.8688087733047993	1.8020222820424376	1.9138229025627196
2.0423013833682435	2.0439113612300375	2.0050917219630464	2.0768691026694173
2.1107782003275246	2.1141420295993982	2.0651114549938914	2.1590018431833022
2.802516492079671	2.797549869759562	2.724523262414789	2.854445296923562
1.6427256120019469	1.6631336596820816	1.6071740740112341	1.7075790049595436
1.7389326934048541	1.6963839467597617	1.6568597018419784	1.7377870098873056
1.616177129346081	1.6232255588068698	1.581939054134967	1.6588688301140255
1.6022684026645557	1.6124523545560907	1.5677859921888486	1.6575170941311195
2.661062667405812	2.657623476262885	2.6122254179894036	2.700080604873335
2.6391995210604184	2.642717226410144	2.5986264301667887	2.6856083658998666
2.4197046768375396	2.4532580148606926	2.41017113123879	2.499019581548047
2.6934877573606584	2.6954313454086187	2.653219635374377	2.7399587790492115
2.7177902918547394	2.7188861689281043	2.6745761765311786	2.772389451378151
2.148898663779432	2.166485135736159	2.1050016883983997	2.224276302885402
2.7500453120117676	2.7504060553327694	2.6932500280365317	2.7982871984110047
3.1589989906837577	3.157946310037459	3.098545292113508	3.205773421428953
1.4057901623025062	1.4239074650142158	1.3528489099644447	1.4780380074393664
1.9324899996814318	1.9633263939917527	1.9019534743172568	2.0163701131221377
1.474752243168445	1.580849728340383	1.5389876202290225	1.6157209428527688
2.1378096916138194	2.143582830817569	2.0878714011160007	2.1899448368349237
1.9128297497610993	1.9289667437253748	1.8802259922371427	1.9717671742466836
2.0275942118262256	2.0309480764760925	1.9902979933037326	2.0684125467593417
2.029520132862264	2.0684778546279903	1.9826202105443145	2.113679456287953
1.9660027362642012	1.9824841057939295	1.9250042849090503	2.038931540763078
1.260872423223364	1.2848795190124598	1.2250830587949832	1.3369314392091682
2.9632134236450893	2.964700205761285	2.901203343054358	3.0209434277416163
1.0903850416856813	1.1386535700636977	1.0916967994585807	1.1860867047240071
1.3334230903719757	1.3344917895185002	1.272497782414502	1.3854439694089131
2.062356318085438	2.1294868082084637	2.0777865798936856	2.1743759544206704
1.9227711161838004	1.9380094391252252	1.8681710249087273	2.0005543727973687
2.1067754578738507	2.1231274868496146	2.068955749495598	2.1795970105855713
1.5905476003368753	1.6029525026255118	1.553618856451571	1.6535951790060999
1.7959856249207133	1.7942316904761255	1.7446175056553526	1.8506046271660699
2.0246892211828187	2.0399251949970214	1.9896508565928261	2.0935364134109493
2.2720087893413234	2.283005589759554	2.2298027175186825	2.327571457367194
2.4571670683673323	2.364480779233404	2.323488589064382	2.4014743232142726
3.0866103676704175	3.0406528616563753	2.926655098536389	3.126441675659269
2.649693052592694	2.6494154885834083	2.6000134787642173	2.697127410778861
0.8529481936447254	0.9857263489185354	0.9491372279689194	1.0243097521696793
1.6035514005899831	1.4557096229499962	1.4192490155599065	1.4908957996477328
2.5126843962171637	2.5730038499682357	2.5260027963388483	2.615218633519851
3.073351702386901	3.037889751726651	3.009819700792594	3.0680535214841727
3.1492634638696786	3.184929744612737	3.1445839904885347	3.2293662881331535
1.787681462132134	1.8259779006437897	1.7765417619751431	1.8761649569366339
1.892237116980911	1.8910501382496234	1.839481719818174	1.9430102294394471
2.2436134177818583	2.2330322646041765	2.1488023054071648	2.2912360657094983
2.3722047787966076	2.426739185831774	2.3927226317881525	2.4584068051510006
2.532744190146132	2.5221310905124295	2.472074472465598	2.5688954849240724
2.9414080642099423	2.929197339991358	2.895498851396019	2.9618435737037956
3.0450912932746794	3.0554653863992627	3.008371095444306	3.097595937058425
0.9227711161838004	0.9938528795032167	0.9425464468245013	1.0466642304760154
1.349813506560145	1.3519736355333247	1.303961027630423	1.40326351475359
0.6850750103942428	0.8132647379380129	0.7397148443357033	0.8810295776687437
1.1939256335927508	1.0918754042923016	1.0434245239556112	1.1374576206580471
1.7783596617202369	1.6785526755541802	1.6355750741667088	1.7165514273901474
2.6124278011796775	2.6086461865553066	2.562311140135614	2.643021908109753
3.4276522647322607	3.4333925884111425	3.380021581543121	3.481971170217902
3.2200997160175406	3.2045206447762635	3.150997176678679	3.259775715125165
3.1430197992984965	3.150691221483139	3.1198016009665688	3.1826142838485376
3.1115743407556193	3.113033983353492	3.0705212349458453	3.159499317687431
1.2636834005571924	1.3223794748437154	1.2562483196634078	1.3776224422274315
1.7590934409891645	1.6270232787341172	1.5897910846114305	1.6579219491271584
1.6320602729200666	1.7137744552001637	1.6716656459656327	1.7596589985874131
2.0610179673131754	2.0393875559401473	2.0106274052058994	2.068529638177222
2.269251354796135	2.212226703670736	2.177216972529824	2.241394618322523
1.9203070274067249	1.9249395469176873	1.8762359364340684	1.9741322791881082
2.411808195991506	2.4642973903710015	2.40378130487266	2.5089266203361555
2.823860097238247	2.735268578395782	2.706679342929009	2.763805800761086
2.724629716385045	3.810782344340722	2.9282760064998445	4.367437699364644
1.1302565537233735	1.146212261143393	1.0733855760354343	1.206288568066567
1.4350795384044939	1.4210035446917022	1.391005605382882	1.4519160207120816
0.6743245980736492	0.7114330380331495	0.6187879744149032	0.7966576032057935
1.9604060804378578	1.9750360533738465	1.9358668570403739	2.0153557846986563
2.025659712049026	1.9683945180862192	1.9321914773300393	2.0063361729765337
1.868536292069325	1.9201422041528047	1.8912577635997176	1.9528901416311393
1.8622268181623178	1.8495664904142757	1.7994133526141287	1.8906857832621289
0.7826216633627318	0.9601450932631564	0.9243126716839319	0.9933266541860711
2.0547172114654453	2.007734540921231	1.9705306344934086	2.042402784655542
1.8842559830556014	1.8918527423148863	1.8408742996253915	1.934137430391393
1.4982333390179678	1.5309079663803402	1.450380601404415	1.597286149414316
3.418333116314159	3.4201813514496786	3.371021188076252	3.471269822065443
3.4339451159521497	3.4390160805254855	3.38833022120732	3.502059451841692
0.8629324145513264	0.8684027106902281	0.8275663649305416	0.9124386458257537
0.8699260355973306	0.8641376395458589	0.8181286345534987	0.9155495402131756
1.9976309884487826	1.990556684153949	1.9107254653002341	2.05667446360756
1.8375278347772317	1.8363034385634025	1.7826513504473969	1.8842002662792587
1.0399626890688354	0.9639494044939636	0.7810460178694089	1.2526598526565513
0.6542766780625202	0.737314401354429	0.37429222417148406	0.9223195100534602
2.630858904292559	2.6292507637780944	2.5677356324149385	2.681570840221626
2.5771423854440823	2.5623952593111357	2.5242293126823645	2.5914954129619185
2.4517496033350388	2.4589469488140745	2.3971609100164706	2.5116933908336656
2.960969002722637	2.9651178362152404	2.91088787064113	3.017464672100388
0.7714522480102909	1.5326890127915025	1.4299377632408397	1.6502171151802427
1.4660486556465666	0.37874990217755505	0.14668579788385303	0.5132238496004993
2.8902555417625613	2.8770353456256674	2.833717784183875	2.9164888877937307
2.813714391881145	2.8241766212079575	2.772199392174119	2.8653461810802443
2.7098395987402664	2.744801706192338	2.6971842100669585	2.788391179758706
3.0937129850346086	3.1083200907948862	3.0569668050443126	3.1540640297339717
1.040431436531398	1.0284536109636608	0.9761697359028513	1.0847208099617238
0.9330902685840479	0.9455776944061905	0.8866804467263162	0.999106115669969
1.6576829267544317	1.7429564854483892	1.7001958875568852	1.7759490310293415
2.0474026051797782	1.9291905871874222	1.8979460870965765	1.9548583553722518
1.9071360770433798	1.9334853339856128	1.9035301315358117	1.9553523805304882
0.8254001502063395	0.8474627362142133	0.80199275432481	0.8939586206735562
1.1186746811735584	1.1310033300698514	1.0784137547866863	1.1830065056519663
2.098657567651671	2.0967011964831155	2.043516825083113	2.150614201240679
1.5031039823893089	1.5165155193479156	1.4391630413818746	1.576222722998908
1.8367796959498381	1.8380516738099706	1.7965928834324796	1.8745253743819652
3.4365875068705947	3.4280889345841707	3.3727025135708812	3.488102500942156
1.9939967037936885	2.0288292125832093	1.9737674474528046	2.0737108022790838
2.163256813826299	2.1394610417274147	2.1037473834943228	2.1699440431146453
2.210072269543308	2.1971899401821724	2.16819721802935	2.225434472847333
2.2068906107571187	2.2234862907489603	2.1793534686290332	2.2632920790861326
0.6136811771777747	0.6299613334313839	0.5582847227038983	0.687198173619398
0.7860014040141123	0.7799980193695476	0.7287850114192421	0.8316028740349327
2.4916529937066465	2.4917588296618565	2.427282544119755	2.5439065421474973
2.6588124318954014	2.6647599407665323	2.6084518026697654	2.717558803406766
1.6403780685459612	2.928746949210177	1.5177921821042204	3.249640375791559
2.6473829701146196	1.9345025515872758	1.6552101482040518	2.0922634730244827
3.1027354800721105	2.6243630781612297	2.5656898804849946	2.6798001414653694
1.9165844804849104	1.9191346209728184	1.8671948695016694	1.9687278327953024
2.531233599120893	2.5359765958429294	2.4765326429398202	2.587760246005453
3.4286116079142794	3.99661166897267	3.307424847148228	4.357106893393009
1.1067754578738507	1.2673111344247285	1.2205591683411006	1.3083698060380053
1.7197554286099703	1.5285001287621836	1.4824282355019462	1.567359001057428
1.511102265207289	1.5302137674183116	1.4758916319551016	1.5784886516769134
1.611170797460175	1.5852472644893303	1.5482011665184925	1.6211667596082833
1.5716622561765015	1.5826444330210458	1.5358215775621478	1.6270126725780234
1.7617715243896117	1.7703225426632418	1.7191389401247856	1.8176335736887894
1.5647133962211737	1.7130764583035587	1.6818905720645054	1.7419720375414012
2.0464795559865996	2.0649301192211627	2.0343591891874553	2.0914910830104185
1.9300805927697835	1.9827747410055483	1.9264303899690969	2.0297882173369537
2.712838191655487	2.7151693201132376	2.654305402101956	2.7726335918629856
1.0078501536304687	1.0006490393789764	0.9520784181476891	1.0458430794146654
0.9402295167243998	0.9485009587400092	0.8958555760697344	0.9943248292737752
2.3678179285484937	2.3485339713987172	2.2837269470544523	2.413754963861159
1.1340495427405126	1.2042799557918251	1.1597279077907896	1.252468981778071
1.6882489184200355	1.718014297406828	1.6316348879617615	1.7824161731081434
1.4425675597970438	1.4692975943418927	1.4227252109589281	1.5157113575239514
1.9924297947629748	1.960862677348781	1.9268069089127304	1.9950979867644987
2.1186746811735584	2.1463221029837185	2.0951882381218203	2.1882307856964243
1.073351702386901	1.125641186067853	1.045226056606336	1.1906004539271875
1.427460141534302	1.4960165861250596	1.4214426762978847	1.553986911045108
2.056075090055446	1.9052706610651398	1.872376825740953	1.9323769362495855
1.9064988142996862	2.0040330576085497	1.9589673173189233	2.04291111324182
2.766198621664131	2.766184048783995	2.700911923717434	2.827477787618712
3.0222534633571145	3.0325880140280903	2.990669694884741	3.0725556932830624
3.1007013101616576	3.108353219041719	3.046435939542108	3.160651012910629
2.010367809851715	2.038148757292741	1.9884266715020582	2.0989516411210536
2.249442961442582	2.2589843362480204	2.210935561864523	2.296465358304207
2.2881955504345988	2.2807501071027714	2.2371253110518055	2.3311809345107775
1.9955579798259173	2.074082314501391	2.0232512424548266	2.1155143798526272
2.467803383213117	2.4348473960161603	2.388069811820247	2.4736641108999478
3.181916726119735	3.179448938197797	3.1281072005541986	3.224046753529615
3.2126009199585077	3.2179019599086707	3.1603297844358913	3.2818586280422637
3.3955709971208203	3.362448005004063	3.267492362546361	3.4201645506687357
3.0882920521798374	3.0885770426536587	3.0378263989138947	3.1387827681156626
2.0078501536304687	2.0096594616191275	1.953674722087783	2.060839208519994
2.3113978055156963	2.310377511484437	2.2663521193101395	2.3509838340009312
0.4350795384044938	0.7516575148626223	0.712435186635534	0.783889274748383
1.374381698050882	1.1509332403080461	1.1197243261042693	1.1798404160461458
1.812924046836993	1.8229505802370105	1.7749949701398287	1.8723198397994518
1.87200234783217	1.8655180689339108	1.8138445028084405	1.9218578310242758
1.5079206064210997	1.5371092208565267	1.4376872792848725	1.6108615200441465
1.7177902918547394	1.7159490828246877	1.6706799958179415	1.7686657578968648
1.7098395987402664	1.7093501919537348	1.6608136903249786	1.7543550984186354
3.310392493766092	3.298008477992514	3.2293747784424527	3.3570657669573905
0.743597555461025	0.9768125306136329	0.696744286321696	1.103313883456337
3.3745987910231126	3.3815467552621574	3.3193807747900568	3.4374980432318942
1.7868422454808435	1.8015711456426096	1.7509783621409545	1.8484848559509435
0.8008929594154574	0.8725645489574311	0.5851941709448212	1.0947981930654564
3.329106489029945	3.329563641680402	3.279288658483486	3.377337845571177
1.8909170719466817	1.9153008013445114	1.8625024194209507	1.9580674478202258
3.318123463882196	3.3229767484238866	3.24990306977904	3.376272835702335
0.9276577441879816	1.1895380855015567	1.1538180046632396	1.235572480115696
1.8261681335751723	1.542861994093533	1.5088705439400594	1.5797306222595555
2.417743976072012	2.4036128980595395	2.355952519134434	2.4526441639067005
1.1107782003275246	1.1718284025503365	1.0597798051470169	1.2643206452241125
2.3829818698127996	2.380890469900131	2.3260455437592467	2.4311017444381426
2.37654775980739	2.3878211406382164	2.3511630056718418	2.4263892279663404
1.6542766780625202	1.6632212703362703	1.6124749936227922	1.7113606736660054
2.3213249687487076	2.3285761548941344	2.1913133419758575	2.4137680532220114
0.3498135065601451	0.5214134917952222	0.4404197380257391	0.5828582588652378
1.0295201328622643	1.0383259173253487	0.9876457671727878	1.084689501438893
2.7379936779430265	3.4177646107669193	2.8028059792479962	3.9486190619830475
3.447916763109666	3.4583809983050187	3.3974192213598906	3.507563763582641
3.2844722436449505	3.208825198695588	3.055003805640022	3.292587185933212
2.581207574082732	2.5766827014538882	2.5207848031755677	2.6286449857001974
1.7935110057928578	1.772756612223027	1.713358634633735	1.820416713173941
1.6666377694073582	1.6461240359079055	1.5980875967627046	1.687567638276135
1.8915775960008565	1.8946382092611818	1.8409348227875948	1.9343233762958023
1.898777820154724	1.9213413560548698	1.889425086924815	1.9578146784127564
1.9402295167243997	1.9194583273222479	1.8808577765251522	1.9688275097760681
1.166773387549136	1.1652656449309167	1.1242702218428982	1.2018155934516614
1.1415375641330625	1.1472745461317122	1.1064568584197052	1.1843236928630154
1.694527984161936	1.763926844017707	1.7167143521410193	1.8112588316586344
3.3604813231060118	3.3454787070928176	3.2797257851397164	3.4013551622204297
1.5158314714513494	1.5265931555502399	1.4142069133530653	1.6107337655095053
1.4517496033350386	2.717877289434273	1.5090680536250423	3.105074360964167
0.906498814299686	1.4676743484599049	1.437765352673185	1.5007394511462364
2.3851055634426555	1.9157726857181891	1.8869341586144566	1.9468150688531924
1.0542636401637446	1.1160190776214365	0.9961180454390951	1.1947171702531854
3.3797767299375883	3.377198241057626	3.3152770292800895	3.4300627066999927
2.954165294667692	2.948398984866714	2.888151007760742	3.003571443650067
2.013369857394564	2.0011334299736077	1.9493734886965315	2.0480700388106685
1.807350988925288	1.8085967222945312	1.757869065815395	1.8615490726799937
2.0460172946530117	2.018508468758218	1.9606232297106607	2.0692010960974185
1.8671420870777198	1.868915260954602	1.8244801632241232	1.916037311208564
1.7918533912541752	1.7969081384543164	1.7428359447199318	1.8464103505227056
1.7168043788730885	1.726447461355918	1.6804587216911937	1.764107395700711
1.743597555461025	1.7335123940697956	1.693820276691496	1.777529168680514
1.725598043390224	1.759422286992091	1.7148430653428035	1.7997626494599195
1.8337741858101129	1.7800283213572392	1.739978804439784	1.8177010227611086
1.682946111612121	1.7123241729692693	1.6582939019862903	1.7609630558063163
2.296068173534484	2.3079915743941974	2.193828893593518	2.4120459967517327
2.525138137911191	2.532898546988755	2.4740067541948925	2.578751870822898
1.523600810706262	1.5136844179243976	1.4668753136719022	1.5586448680577412
1.509514349427657	1.5112947968319999	1.45572180356508	1.5558496874739316
1.662183427981108	1.6683376047752145	1.6084535760887773	1.7224826090363459
0.9609690027226371	1.2305283201823356	1.1954220266485875	1.2605259775287438
1.9769842184711386	1.7139586594145624	1.6770177813268519	1.7461414775400639
1.5461081517041133	1.5889230079136243	1.52184004759287	1.6500164066967677
1.9715281858845775	1.9212023472932174	1.8891039303208907	1.9533478235865969
1.9882235199269513	2.020008212963616	1.9697294186865135	2.0739767233301127
1.8176446855095771	1.8304340401911758	1.7822260377342183	1.8748668190046225
2.370016892648432	2.3682680842383337	2.3301579334633	2.408543127311865
1.6508435022241263	1.6422827828302555	1.5895651692573736	1.692317857981833
1.6048306194291562	1.6102570739196183	1.5581359725757806	1.6591723523194488
1.2494429614425822	1.3133638256505582	1.1216551933644054	1.4382942304318032
0.7482128431247126	0.798972950316764	0.7234625339979837	0.8691259474593885
0.32132496874870753	0.7789738492827827	0.7421260736225126	0.8175261969428159
1.97426477012457	1.761937697599735	1.7273571890748747	1.7960126029824004
1.1632568138262989	1.2058605706371879	1.1344466461756317	1.2787076638818176
1.2068906107571185	1.1944546490591814	0.9700332019920072	1.527973109933948
0.8615200735280686	0.9775546885828188	0.6302825103391773	1.2321693618962508
1.6955657253531962	1.7057064316114356	1.675615764168557	1.7428757301397495
1.9342883230869945	2.053857383785577	2.024236716887539	2.0825900733553673
2.361153432317127	2.268314209374738	2.2308538016084705	2.302580331742761
1.0138681873194682	1.0078620851777091	0.9522898992046241	1.0653061612376067
0.881562675311123	0.8883270790074951	0.8279168253817022	0.9496914979210149
0.2692513547961347	0.3729675693258017	0.21700092132788307	0.46794100473746136
2.7351643879241623	2.730786389462527	2.680937744813464	2.7804612821748256
1.2986609841127639	1.2871605754641016	1.232689055737728	1.3469626432076742
1.18394141268615	1.2014849256576565	1.1333858871333398	1.2580232630677721
2.945507975135194	2.9433819474380227	2.8906045583576936	2.991200100914993
0.7426685829530131	0.7621757156861423	0.5795026607866678	0.9331843155477862
0.5970981691984654	0.6114104921337976	0.4244674422522906	0.7073403936362701
1.3829818698127996	1.41562071435323	1.341863214641313	1.495307528389327
2.6174197467371765	2.6170139318257055	2.5606057800028896	2.6584483744134846
2.715816222629022	2.7236540437491397	2.6738223111946144	2.7659663485571246
2.1452337096930263	2.1482937487578964	2.0884674129967373	2.202890789609987
2.338169525396437	2.37758943485657	2.3374022237975525	2.420250918208355
2.60098160325824	2.595254249535471	2.5444094770038674	2.6449375637118435
2.3914150373496623	2.4164176842298235	2.3679083053053405	2.4745019347045067
2.559073128868481	2.5590617096806523	2.5067656369593223	2.605782468762654
2.323771704695795	2.321474919668711	2.26655591409871	2.3680140883476586
2.5918656422647883	2.6685676842649855	2.614721486019699	2.7158334357821694
2.3521053033397297	2.356741359913609	2.304942592879387	2.4056980417034426
2.052900077090996	2.0444400011227017	1.9972382914715225	2.090695618198992
2.2664763007413624	2.2602475165559546	2.209043326999654	2.31224047270421
2.6022684026645555	2.647121368476768	2.6151163554860424	2.6782353970915054
2.8168614671153307	2.8176286871799423	2.7883945278951736	2.8473252777324056
2.9178288781325823	2.9103061008583055	2.8663694452413133	2.954305160681493
1.6840118654767808	1.7126229637373345	1.6604369225487126	1.7586388505358954
1.8500528863753118	1.8544383499649206	1.8128344890874586	1.9036437692078967
1.6996920697619433	1.7644664115094806	1.6828048095381443	1.8322699502673745
3.3793475851577055	3.380179305605747	3.3316177369272486	3.427272547301154
1.4781854190068389	1.5058639911150749	1.432362950395274	1.557606828459122
1.7037795774119249	1.7174245795343224	1.6621605933410406	1.7733525397784191
2.0819518741488183	2.0923752785796563	2.001640606702996	2.15581105004023
1.712838191655487	1.5665563444343449	1.5261295907629213	1.603754280174412
1.5957959358932208	1.678843325682913	1.62077735560108	1.7287210589662318
0.8277000380979198	0.8538687716267859	0.7718223285066028	0.9224859976628135
0.9965957210171774	1.017274181877574	0.9536798708309271	1.0701054962575562
1.0394934351259335	1.3023776797197544	1.2366532459550232	1.3673701760890513
1.2664763007413624	0.970521197877277	0.8533966848589829	1.0708466905159244
1.8935531618725412	1.7816603579204064	1.7452772868154287	1.8163191228333297
1.7800694847236596	1.8438299310329347	1.7982930892664568	1.89197448383465
2.303800623765175	2.2820420083967288	2.242348602475218	2.3213342924849574
2.237704558171338	2.2806967711058777	2.251226848803209	2.3084259226087323
1.68719352426297	1.6995664585650838	1.6456934673916814	1.765671334234804
1.6565504763555237	1.6598406034806026	1.6070315046908685	1.7066823738625239
1.5812075740827318	1.6004397217410626	1.5115692768426439	1.6527092529265563
1.623580055441995	1.617844944363979	1.577047347601516	1.6563973690698686
1.6554150652986097	1.6291787421884953	1.579196538573724	1.6793269628418748
0.7992633346819491	0.8421678640837854	0.7663878024717763	0.9081066142478236
0.9172071250100621	0.9187005429550297	0.8488988035775382	0.9809236364325568
0.8678397490460705	2.199523600810521	0.861162163631013	2.8152312965810267
2.4331871847267887	2.4616918365359806	2.3564312033570656	2.5253332963809756
2.156137072703351	2.1614567770557374	2.08748733780131	2.247835416593549
1.1597115330616492	1.2754340665760882	1.2309069840520952	1.3128764055435684
1.681877735964095	1.5936429605674167	1.5531224514791426	1.6329710956123429
3.322060437987819	3.287120826211137	3.212871245581013	3.352611989316244
2.069425356872176	2.0625412399772585	1.9995451048599648	2.1286558609410755
1.1488986637794316	1.1968286670823896	1.129189317200768	1.2499533916791128
1.4712917110589385	1.4087810202108468	1.373903711179786	1.4396154825323748
1.4899922097251819	1.5279778013676284	1.4830874049955107	1.5748362826644806
2.328624207490207	2.3610235269143347	2.2126853754044347	2.4910588306444836
2.7482128431247124	2.7403773049117155	2.688204221736495	2.7910559825353283
1.9876948595063417	1.9584767468084388	1.8933257712027118	2.013857628655548
1.9306841988181693	1.9403705253787717	1.8857449306031948	1.9874164197722375
2.011370799863111	2.007472230939331	1.9556699156901054	2.059988023120241
1.995038177870503	2.0948152408216263	1.9910048574660817	2.1656841852111706
3.229294720358738	3.2248785746614215	3.1761310594525733	3.272499978893829
1.6086458224296714	1.6794038704732346	1.5586295246236257	1.7584139776326624
2.3310302772560854	1.990967680735342	1.833232336998877	2.137131513231564
3.258610467683486	3.2504431273242083	3.1902933395877096	3.308874594329504
2.3012384070005747	2.303570692392448	2.2377759431779753	2.3556701334202588
2.4137958172270193	2.417018004220745	2.37104788500533	2.471433441648658
0.30634781277905476	0.4024556982162354	0.3235540149342206	0.4845746388675797
0.7740554195319203	0.7982609046280185	0.7363892806563939	0.8536899004924439
3.3339000750238803	3.3348907613543073	3.2805841682062327	3.392786742713088
1.3589090113946747	4.060677673363083	1.81278938676234	4.617509078128254
2.993475028677625	2.277901135005325	1.9680776032323828	2.591842742497471
2.4832848257181954	2.5022612838439775	2.4293668455751867	2.5678713956929604
1.6966009927848014	1.7104298796001687	1.6516694842744948	1.7608166294276462
1.9058606150931372	1.9105248613410684	1.8636982404930365	1.9588237438486407
2.448100048397005	2.4420854828710445	2.3835818035026137	2.493507873634748
2.3139009506695007	2.285148372085001	2.2500939150721773	2.316456751339087
0.7731894282541466	1.0879586675837503	1.0029684169651647	1.1695822950874732
1.0519886507713752	0.7083052280500718	0.5873505957678592	0.8132239149956042
2.8097482046635434	2.8177405812999416	2.7681091847641626	2.863241246020506
2.1340495427405126	2.2642566423958863	2.2154181435728466	2.312328156580903
2.857255281659636	2.8659337923469836	2.8124331512211738	2.912697744402974
1.8608121769053159	1.8619034289066745	1.8128492056747403	1.90879570215284
1.7688333788770985	4.253716328000623	2.5306233424249722	4.915603250573914
2.6955657253531964	2.682002878752268	2.6146520597178893	2.738739234507961
2.405790162302506	2.39581681147895	2.354110763577487	2.434156721424214
1.7509586551073941	1.767302526869337	1.717078292811539	1.8219924005010124
1.8485979621271373	1.8500189793804855	1.7944279288922673	1.907976851504939
1.2580431332045	1.4800604251639002	1.380298427710367	1.5547519026891665
1.8478686681154506	1.8654054071318127	1.7982186295211975	1.9215215991120957
0.9366745625073569	1.0113518202841838	0.8678067051590845	1.0938372881834524
3.2353183187509758	3.229935789541059	3.1678801275666144	3.287123321273443
3.128730033761901	3.120194601204556	3.0506484836765786	3.186205949588155
0.6996920697619433	0.7687800616760916	0.7215555344640895	0.8157971616798115
1.1702617153949575	1.1069987871838398	1.0592113566150547	1.1504411338300389
2.3872189227560545	2.3687347118736675	2.3105072168993623	2.420412273964332
2.455368744961769	2.5066726604816214	2.4769014993959697	2.5402045001507974
2.587899455047187	2.5584136265254696	2.530368992392997	2.587690093244791
0.6945279841619362	0.6971266466546138	0.6584318909398885	0.7299623187402882
0.6599390070586558	0.697433153718462	0.6673831852094241	0.7267103075534932
0.7255980433902242	0.6906618739511787	0.6564014526313966	0.7213907048151199
2.4849714083501313	2.4557762532102183	2.4138775124315215	2.4947891177885984
1.5220580222919808	1.5528673213233926	1.4912367335388832	1.6100088599842264
3.1639624102153077	3.1462736253865837	3.103163069867513	3.1816189767671186
3.0380826234405305	3.0565093681871045	3.0177819599265585	3.0927098005171905
3.0073448662181432	2.9962518929669573	2.9417013787270143	3.0369664383337316
2.031437550907986	2.0377339543890853	1.9575983877147558	2.0836745606709353
2.003281262471489	1.9708000123849387	1.9302482379443637	2.0170086279078787
1.8160768336915991	1.8170863543814668	1.7609345234786857	1.8746210553524547
2.8405075684690813	2.844704535646083	2.793620516916805	2.8957784500343373
2.900074222555893	2.9009592744291917	2.8541343173364853	2.9465340288748494
1.5744109646046525	1.5647235598567233	1.5292996397794971	1.5958361030147779
1.58922554609858	1.556971960430171	1.5124749368114354	1.5957129816377302
3.3557472071294265	3.350889266084336	3.300724659243154	3.402047634273919
3.3227946638294834	3.3262966665066527	3.2721286160964365	3.3740176066994554
2.023716556763024	2.0369334655711335	1.9548323384745472	2.0945980764096173
2.0703009508822823	2.0501733997548355	2.0015042201197346	2.102696513585492
2.759987971649194	2.7496788680841737	2.6903874989529677	2.8281632932515386
2.674324598073649	2.683246006071842	2.6180171730068604	2.7466091479848536
1.4695510494826372	1.4757513917777505	1.4208834957636756	1.5268116238218337
1.718773971735993	1.7283723161077211	1.6837931729567082	1.7719457924932214
2.5504729571065634	2.56360799630258	2.507145849723718	2.6167133820346486
2.166773387549136	2.183084362508617	2.1269916752004607	2.2357386511170696
2.5604900778640873	2.573556130470897	2.519892286642595	2.622734867215313
1.0366672137730122	1.054724891417851	1.0067784479972082	1.0982419210751824
1.5996909797767451	1.8674857686603112	1.83917279212229	1.8950260799224454
2.877491134722251	2.587749647051584	2.5595361294260894	2.6128864550392605
1.7217117133678326	1.7486848260744907	1.6734983265032048	1.8056989741273073
1.9221564034387046	1.9177831303788595	1.8631156819899684	1.9664413689783942
1.7007175589796335	1.7054667677579283	1.6497276104603222	1.7522677749402669
1.9437556076659281	1.9255163536828208	1.8912527437079643	1.963112337676212
1.882237569746713	1.9150294455560741	1.881199958912183	1.9474958103835647
1.911570924294527	1.896306708056164	1.859500939718704	1.9314542677589015
2.8795316763707883	2.8846135164478204	2.8251650294881667	2.93871463602486
2.3358027921173306	2.314230094930579	2.2647641484478314	2.366415784303037
2.6344530860359567	2.6449024231091314	2.5928670490740235	2.690341343367012
1.8215397293931015	1.803374176924552	1.740153753389008	1.8559650552948204
1.4255342204982635	1.4307961537926093	1.3813570422684913	1.4766160490632234
2.1737222475044637	2.19031615551545	2.133854632963864	2.2415001958852807
2.7027613014896197	2.9026163522593365	2.865258813248421	2.951452441809793
0.2720087893413236	2.4762923851188767	0.5375779702895216	3.161467937171616
1.8754409602686337	1.8760262959310796	1.824558109862331	1.9324783462568291
2.2580431332044997	2.182945996539453	2.135027303257856	2.2305188443137247
2.0319155856088686	2.2450869678059404	2.2122231905811383	2.277561791799568
0.915960941997463	0.9175551563585136	0.8610672942466647	0.9856059709995971
2.8449391832681563	2.8125764649587763	2.7698038525441433	2.8515779344778522
3.12140487550251	3.1199786048432574	3.0829003246950966	3.156430570933881
2.3976341576845934	2.3930320981935322	2.339637506069569	2.45103925105784
1.934886113245939	1.9211142552996425	1.8650812186730774	1.9682798881258747
1.8579689950197764	1.8571657981795602	1.8127042334640862	1.8981657414120086
1.9109401406224122	1.974578488647067	1.89196446054849	2.0365564285595874
3.076381172940519	3.0739542665845985	3.021627119799925	3.1219449775944486
2.473025423867939	2.479569373334177	2.422545666278139	2.5297590370831307
2.6554150652986097	2.661516506339491	2.607006594730575	2.7108170146568966
1.0729171906128834	1.0979858843810004	1.0378735276779039	1.1540950435301367
1.4137958172270193	1.4204164354444895	1.3689073676099555	1.4679091420555346
2.1302565537233735	2.152338276542527	2.111143810000087	2.185387324647631
1.7351643879241623	1.724531655783389	1.6614675956481308	1.7743425472411716
1.5983965094237462	1.6041006972089713	1.543897429895592	1.6557596356047932
2.0861889270920733	2.101003064557762	2.059672969575823	2.145562618390646
0.4444195646586372	0.5006306324108638	0.39244401402786144	0.6290699254982487
3.142279314068973	3.1397774641667824	3.087662183350208	3.18788863009412
1.8097482046635434	2.1579100142993073	2.1270530844254125	2.1949936050502066
2.985041861140762	2.7307601020967516	2.696365582746316	2.764855784692508
0.3188643702010508	0.5606812248520813	0.5078743004967503	0.6159478509450341
0.5189559056604985	0.5547104223248587	0.49005077729222013	0.6040251508272831
0.6124278011796775	0.591199755731703	0.5361849746204128	0.6491346772225928
0.7158162226290223	0.7088976820541012	0.6512213348698621	0.7561972244900662
0.5757788223713336	0.5827544220791675	0.5228911916344028	0.644000167676349
1.6754116937148633	1.8521996444600577	1.8206973122232943	1.8837022571433844
2.0707380867842144	2.0777639107441623	2.020099422939978	2.1360186571358906
1.8345275155426324	1.8355583634765968	1.7811224591776798	1.8868168636489246
2.9408191902459526	2.7185932574657743	2.6888346100371856	2.7479200317923618
2.950723048256675	2.925960371423878	2.873314845602143	2.97811213506185
2.5633101818117354	2.6161337196884125	2.5817542790310486	2.648032420442358
2.659939007058656	2.6076260587059656	2.5677309021914163	2.642756748980658
1.3976341576845936	1.6260209203306535	1.589386522995558	1.6589791238607967
2.333423090371976	2.0489054782974256	2.011313090464668	2.0832978024093745
0.6655284597827678	0.674397404787236	0.6277754407213971	0.7237142132404393
0.4660486556465667	0.4365764379538759	0.396308257982815	0.4846935730269833
0.23471970462187583	0.25090325284512965	0.20722195320370126	0.30767609202242113
1.0469413258141578	1.1144052267588365	0.9252177603342916	1.1814524187982804
1.3451933089233998	1.3202942758198035	1.2837151745834505	1.3557463004594155
1.3188643702010507	1.3181017503116297	1.2752391114222352	1.3613696302833975
1.9390477623029716	1.9109422653859691	1.786941021541307	2.0511537478895665
1.8168614671153307	1.8543331687192977	1.6629682541533808	1.9396596034985703
2.3428646466048173	2.3562644411101523	2.3125825901101558	2.39998573111015
1.6710468883124132	1.677494222751042	1.6059139813991132	1.7303951193208802
1.7454495603226183	1.7442762392810591	1.675553684796169	1.8077126969062889
1.8862650590297565	1.8981990754815117	1.8249499417311283	1.9575991814309928
2.0569779895114353	2.007650519767321	1.976677447280039	2.041323657487694
1.9818367212655508	2.018431538033351	1.9755451408118279	2.057202159285673
0.328624207490207	0.3311892526605333	0.2697749586149532	0.38398427296590987
0.14153756413306257	0.145941508425563	0.08461756790443685	0.200777241639684
2.374381698050882	2.389211591824669	2.3339711009146806	2.442432796243385
1.9737188310433713	1.9662386841489403	1.9141141396573547	2.009049572587765
3.354839590326982	3.3541585526686077	3.295399834254685	3.405798646111846
0.7868422454808435	3.5151427780480256	0.892782575043142	3.8180424891626776
2.0601234366531456	2.0496039915378415	2.003605713855504	2.0906947836135434
3.215428163460186	3.2249027438012163	3.18300920474681	3.2748378616060365
2.920307027406725	2.922889751972337	2.8762736780320304	2.9833247108152987
1.879531676370788	1.8783530570784372	1.8289317473077251	1.9245025040303472
0.6840118654767808	0.7012853213558247	0.632339235507401	0.7665730282083725
0.9834422479809691	1.1326331336775532	0.9554759130056676	1.270578763167226
1.823088017955962	1.8319043875680212	1.7778971960440655	1.891873712904194
2.180561672034769	2.1930921139211605	2.1365912105588354	2.245071722000148
3.1532561700536217	3.2056288078936115	3.15108433452677	3.2552044332771564
1.4388396872778006	1.7340914055606986	1.7012056610250124	1.7637675329965123
2.8292265580593923	2.1933753206601168	2.1609720039624314	2.222844242071407
1.871311346124097	1.8567953463806055	1.8054370036119536	1.9028924388363022
1.0533550739706472	1.0693627357911724	1.0163413915469204	1.1140798035667308
1.7843148213821767	1.8718637975410843	1.8349224911710769	1.9076903719842015
1.9753545937376304	1.929206758929155	1.8645686490279787	1.9857899486694894
1.3012384070005745	1.4151959581654316	1.3700261048579192	1.4575416203929958
1.9615311963052258	1.914830345951744	1.876530944575052	1.9577066598884891
2.970978793677342	2.964186722099444	2.903808330611148	3.0327265620826296
2.0027706281011937	2.0048273450760408	1.9570680879278461	2.057705443275543
2.9378627834452926	2.931247773206627	2.879128137948545	2.972715025207438
2.0413674163805426	2.044639660180999	2.011498614907381	2.0813758392221273
1.9693264347459656	1.9713650171432546	1.9223723896964968	2.0159674416006235
2.624801700359776	2.6319384266056067	2.5830621731100387	2.682040298543563
1.4098114362354304	1.4056070982076425	1.3513668323831571	1.4562004959057522
1.3139009506695007	1.3307701056722687	1.2760944186021332	1.3822710892750742
3.2769284773648737	3.2894176459944067	2.802831241496169	3.6605935556496694
2.8485979621271373	2.8522209176532236	2.8017410382767056	2.905227105189752
2.260872423223364	2.256672040977426	2.186862549357598	2.31304249598511
2.435079538404494	2.5036844263973848	2.4681174326615567	2.5341635793888933
2.7313630990440134	3.695850794569267	2.687106656679542	4.3204589520039995
0.9986637938865505	0.990302325635689	0.9374877756096499	1.039973757340075
0.9090422738793265	0.9137722384293168	0.8517055762536299	0.9661769751748502
1.5342495451434488	1.5222738481556448	1.4665789797964088	1.570330032972749
1.293459790426956	1.2931999533821625	1.2398617403751633	1.3410874125062369
0.8636368664201426	0.9146203468725592	0.7880073122426046	1.170128279633334
0.682946111612121	0.6850511425232287	0.6224773838501211	0.7601185977910914
3.108781440571449	3.0988735953690347	3.05050806881026	3.1493130530195868
1.9903317497072832	2.3086849402619043	2.2734894605081144	2.3479565524454857
3.0068389902356065	2.783005387804321	2.7462248689410798	2.8232851830723615
3.1210158969884607	2.9293072412565815	2.891488879982183	2.9698038409975096
2.538734553835319	2.5504785111203057	2.488511422916701	2.6028400614811456
1.9671134644448443	1.984510248013598	1.90409789453149	2.0576460093770463
2.030479900063714	2.0057993724001015	1.938944087268198	2.0813204109627472
0.4730254238679391	0.7726271666021761	0.7339663930145753	0.8100789393737728
1.4481000483970048	1.20158825337884	1.165380011414583	1.2343571420674149
1.3787030718335247	1.4076978916217877	1.354350506604223	1.456504353632673
1.4965975763237087	1.4926379063168924	1.4400924655433416	1.5486346118907801
1.7834690674987173	1.7948052383146427	1.7335042767779751	1.8496032533220117
1.2256400467699575	1.2582617374437668	1.1865554565231844	1.333026317186456
2.6332583274230132	2.657112999755001	2.6040712178696155	2.7152892096417873
2.874068780669286	2.8859982910440722	2.8289709348287757	2.936659094209249
1.0108695944042476	1.0317338319532379	0.9800572989697001	1.0892359832830685
2.9306841988181693	2.863232116604372	2.8284259568106003	2.9008986637622223
1.30888014929445	1.413933949818537	1.3789601324737515	1.445693595849136
1.228687739851963	1.2231000084545902	1.1664797893173984	1.2726548026945377
1.9960771603801608	2.002410012334545	1.936857879373358	2.0676873352795955
1.0569779895114355	1.1582381683088285	1.101558450232248	1.2130708886331096
1.5266700424339386	1.3162184649697888	1.2755456674968917	1.349122221645084
1.2747488267073523	1.382998580617554	1.331668053657666	1.4361492279293624
1.6655284597827678	3.9479064410412152	2.229066595196055	4.504533346382655
1.5142607844521188	2.0300832056821845	1.9897315250196563	2.065999137842403
3.4458955031459713	3.013624347435651	2.972474695329002	3.0502813320461195
1.6861355591066365	1.6813268175043812	1.637642951994131	1.7280746684545014
1.6356445668433757	1.6412096446535218	1.6004283954808	1.679462946941781
1.0819518741488185	1.10126990899531	1.0307703871256528	1.1693741534488646
1.0641343941900387	1.0606934130597887	1.018677370288476	1.0989737500181287
0.9866356041473194	0.9720488096165282	0.8944889412896748	1.039585636620398
2.246537970799175	2.359156128158147	2.2841008245164547	2.4120826311888113
2.7653168051542614	2.7496767508444413	2.7045264908362694	2.7963912704513896
2.7168043788730882	2.7263478287334704	2.6773735242314594	2.773336422026127
2.595795935893221	2.564640806297576	2.5113637141931897	2.6174656554415607
1.948412965778601	1.9524380275357578	1.8941371284088255	2.0029791415756857
2.1027354800721105	2.1077494616130075	2.054562506171588	2.151765741414427
1.9449246379327796	1.9553779029678997	1.9062866533159486	2.012656250646371
3.434323586112837	3.424276979165271	3.357924094650283	3.4741400080956915
2.609910144958431	2.6030840232610846	2.5555925267808255	2.651339325846705
2.575778822371334	2.5859558958643687	2.531875940222964	2.6346682709712783
2.6356445668433754	2.6638873228267994	2.607235305999487	2.7221288260780336
2.9887515375991707	2.9746786018704667	2.920730489674257	3.0252338365506986
2.75277959899902	2.695327549045727	2.648270339920453	2.7356935451440956
1.9052214766674027	1.8843653117726546	1.8250970375776405	1.9367052594981695
1.81213226087127	1.8248194921263907	1.7663034387168344	1.8755573958606533
2.808151531975748	2.827513779861273	2.7679930471549357	2.8774954980985803
3.4224348711664914	3.4133912750064854	3.3642691494169332	3.462918216593439
1.7500453120117674	1.7582943488920462	1.6977443693439456	1.8239207245272002
3.140422558432271	3.1374257850738583	3.09168347664798	3.1795249146284896
3.1366850613386505	3.143234896141121	3.095616718433566	3.184396341880792
2.966002736264201	3.0861721105666837	3.0378877595592075	3.138924695394653
3.40111919228963	3.1710918149118243	3.1390240168999983	3.2061465637925344
0.14889866377943164	0.36063566342778297	0.31431657621317605	0.40851984304770655
0.9648891600594653	0.8651092373371774	0.8340770307551657	0.8976250541696738
0.7536872158014642	0.8112189066527216	0.7481583003928349	0.8711649891212128
1.5688960399333494	1.6095198125482277	1.5629538861141574	1.6582401399208488
2.0663468008182426	2.0401767825401946	2.0020125572947016	2.0726418328016356
2.18394141268615	2.1827513434017525	2.1395225215098916	2.222923651445386
2.4660486556465666	2.4577228877001414	2.3691839159179664	2.5341572665474557
2.458957975985213	2.477206657040344	2.402138495335539	2.5847061047618007
0.47989188282085604	1.5195162119634216	0.8041972609654673	1.8420930750171678
1.2855393067908587	0.840636287464579	0.6863310535421894	0.9708658624303491
1.1872950546937378	1.1984549075284163	1.1426326830123241	1.2494105329105865
1.2436134177818583	1.2363235019964534	1.1843553101328501	1.2871174809312542
1.5576515417336867	1.564343177082395	1.517176795964933	1.6092974081929403
1.5825542247180038	1.5767100559059963	1.5347211521967736	1.6156755968377743
1.0128709550055195	1.0426387807640294	0.9975394667544357	1.0823280996922713
1.3310302772560856	1.34184668227687	1.280935448498063	1.397084664387744
1.2551952903316734	1.3129632090962289	1.2515393000141135	1.3669665829172994
1.634453086035957	1.5557189583312538	1.525265798654893	1.588886717225657
1.5416990327990583	1.6007617513689276	1.5574105482377085	1.6460449052974777
2.3589090113946747	2.3606065841262978	2.305366367397085	2.4096573043942624
2.363386313749419	2.3610654876328425	2.3163267117562865	2.4112939100634807
1.3475095516505808	1.3896570018401535	1.3604396180712857	1.4179958331313007
1.4177439760720116	1.387859970070135	1.354122139577043	1.4167165691028805
0.05562293542646934	0.172649131409982	0.1208407429300661	0.23726170904475097
0.8041339780532901	0.6412438324050855	0.6020859092492592	0.6765755620342323
0.7078289725476326	0.756367839638358	0.7097669762241043	0.7953007423544722
1.8184264939689585	1.9567448009631923	1.7922123039649496	2.0616641918773437
3.30736251997408	3.3130302333084214	3.246859055110183	3.3623289124422153
1.9026554752179259	1.9112495576082649	1.847145458661466	1.9826801487663719
1.7304075552440048	1.6895552710628003	1.6307537465825983	1.7437354313507136
1.5189559056604984	1.5364895530787157	1.4712020634259197	1.5952277210440693
2.7644331945098695	2.8628252654090183	2.826397803874233	2.903443181849284
3.250888202316763	3.10172828106025	3.0644225565401375	3.1400793041277346
2.393497988497955	2.3381633546438474	2.2943912159248825	2.378047695902603
2.8199859013244795	2.8252142497691057	2.774753535866051	2.8731803175079436
0.8692317197309762	0.876768581403961	0.816206866964629	0.9428889640265142
2.1702617153949575	2.2868418024049846	2.2368845742834704	2.3310561901868927
2.6976337982225695	2.556497857673922	2.5090374773570066	2.600480264464244
2.8152907801161	2.821727016515316	2.760922753347416	2.8701465956279515
2.986105006058224	2.989639456989112	2.9362894760365696	3.042584725212832
3.3505023163506977	3.3496064550730345	3.295719037309029	3.4020786025110024
1.749130044060986	1.810147393945787	1.728821112549288	1.871621327264513
3.4493808841150813	3.4467888157765536	3.3961728016476185	3.4924237622070304
1.619894365865032	1.6278541482312112	1.5789981211726802	1.671377089766736
2.9764416893788446	2.9854933520507148	2.9196476102651134	3.050354420878465
2.677577755471371	2.6800452914657953	2.6251631366715866	2.7349586406761066
1.3213249687487076	1.8049781409213779	1.7770343712061012	1.8314241568578562
2.7108414318994116	2.416396580882452	2.388304565827373	2.4432722523088177
0.3893220478438187	0.4193223944467863	0.37536079619944007	0.4662515134572031
0.4255342204982634	0.39933887380082467	0.3368732062583216	0.446137447169193
2.561902418887345	2.552251997265154	2.4968639711428513	2.5966823998363058
2.30888014929445	2.308040107361778	2.2523395788076597	2.3573684748066195
3.2056113919179454	3.2074315139006395	3.1587008011563706	3.2529316413563207
3.29424395160642	3.3026821245128573	3.2407446627864815	3.3594446857982145
1.3428646466048173	1.499289639108142	1.4631299761859826	1.5328352618004342
2.0619106592655165	2.000532490371996	1.9681942494585138	2.0336038030317702
3.3421636061266815	3.3455450829283166	3.2916634384181562	3.39378506822224
1.6644163094134001	1.6853947577592883	1.5980951211761063	1.744053140028341
1.219479738065139	1.2506347734371668	1.177673531836097	1.314046190397123
1.6073778084430361	1.5907721309511753	1.5552226807978022	1.623437142929221
1.240669037135077	1.3159719462180937	1.2722709361161995	1.3622078897255008
1.83527954080743	1.793296955223266	1.7476961569987708	1.839026216549033
1.8889294507111682	1.8688639090485644	1.8291521882860902	1.907480955833697
1.8254001502063395	2.091611674465504	2.053990361643821	2.128485291866496
2.534249545143449	2.245236434753487	2.2091462674883404	2.28200370505515
2.427460141534302	2.439294628580964	2.4069915956584684	2.4733913919889807
2.5931796961626197	2.666358135275523	2.637557194021366	2.696196910989459
2.8464063957511634	2.7831682289637967	2.7504578329336598	2.8146005533962772
1.9007209754407262	1.8631834777935123	1.8252345486703734	1.9010193211425233
1.8008929594154575	1.8152524686094853	1.760056774172403	1.8631844578074197
2.725598043390224	2.6734648552029703	2.6335099778029836	2.7117990254360986
2.517396498304977	2.541726162081391	2.4805691944044903	2.5991692546367746
2.682946111612121	2.6771114997985426	2.6247863289909215	2.719418450089929
3.303800623765175	3.3173857903117225	3.2067922446914037	3.436159022496153
1.865042351407019	1.8499015162467374	1.8051433058207562	1.896610817750405
3.209120216954723	3.154653640831982	2.9913415450931597	3.2351902847021554
2.598396509423746	2.5921142517782436	2.5359682900742775	2.6461445670602264
1.7417376190769012	1.7745614057462906	1.7253726160431386	1.8191084879134136
1.903298398328537	1.8785801320937574	1.826595618775937	1.9267557838383191
0.3722047787966076	1.1614716633258462	1.118849146431019	1.205389704239524
2.5825542247180038	2.1489422651669154	2.108138128456151	2.190753598270844
0.9829077316280762	1.060250741979711	1.0057744243159468	1.1061613819203755
1.8223145636430624	1.8063302672304498	1.7631389987509785	1.8459814141925528
3.1107782003275246	3.107103908798125	3.049366865864539	3.1570621031972217
2.0338224799212	2.0712765559004884	2.023085202566674	2.123291914360994
1.2132307887881375	1.3038330318442877	1.2472800092234329	1.3550607697831127
1.6380177666389903	1.5853081339791035	1.5352921022780646	1.6294032049359521
2.9147111728417556	2.438570114949494	2.4017447626292694	2.4751391443513175
3.312901423227374	3.319759099640156	3.2651351574287313	3.364797813082256
1.7408046552768548	1.800257329109576	1.7503717787260533	1.8528046074495221
3.2027192981098866	3.152249582940284	3.059646615150695	3.213660464760588
0.5590731288684809	0.5478877924642558	0.4877731458321003	0.5998770661104796
0.41180819599150575	0.4194945495139562	0.35993525316520714	0.4792926541602248
0.93128696710633	0.9825975853526524	0.8514938324906614	1.1122785038527105
3.0707380867842144	3.7017822131831646	3.3111205718987833	3.955581981582545
1.094541001456839	1.1251794202828176	0.918039202176339	1.3194882202339258
3.2482832959153436	3.164326174375568	2.9381078652086705	3.253012627922764
2.7749196874428286	2.7731146116351946	2.7209476593163635	2.821542055964451
2.865042351407019	2.8620947627800586	2.8157539378590886	2.906135538650653
3.035721038056922	3.041148345479764	2.995377367200846	3.090845817459499
3.0899672499440785	3.0880530565885005	3.037997169243169	3.134178678941917
2.1771554233428576	2.1571068635409723	2.096654380848577	2.2323657503946834
1.0212753222186273	1.0509235993143076	0.9861982260173958	1.0999029429795608
1.1525329484345257	1.1446860100624936	1.1027833715892292	1.1846881608233069
1.1378096916138194	1.1507733344385989	1.1027882416171726	1.1981870646064676
2.77405541953192	2.6406605907441265	2.601002995278558	2.6831940261886844
2.0636905571745023	2.0807244909022877	2.0326782037202293	2.134280601458101
2.2551952903316734	2.257763383376612	2.2031614278646168	2.309811872282309
2.9252213031166674	2.6764870638322247	2.581626560495639	2.730492492642453
3.464816114226004	3.4625134304610725	3.4037261033301713	3.5120493884827226
1.742668582953013	1.7511100366532066	1.6881650029328912	1.810334464927262
2.863636866420143	2.8721190185940197	2.836778048622817	2.907404467047463
2.8955197817549183	2.8603563427644745	2.832565528753757	2.8905956941344364
2.799263334681949	2.823415850012837	2.7738124234953796	2.8705474782641054
2.535749700285857	2.526941936073879	2.477626974610971	2.574327385700443
1.4157743832091072	1.3691173100743685	1.287292126310966	1.4738776038914472
1.4998629637514762	0.4089520173527068	0.31511527595567956	0.503387392167562
2.6272347290307754	2.624131219165661	2.5719073221275117	2.6817701117310855
1.3237717046957949	1.4386160223584652	1.404373062798982	1.4701865031097687
1.3893220478438186	1.3884173716567119	1.3317863947945185	1.448564147261397
2.0446275511250063	2.106727421049112	1.8436759096623645	2.222108553708693
1.2317141944821506	1.4162673101649756	1.188845055227092	1.5504526895578281
3.257759187799221	3.25691812193833	3.198084751857746	3.3079697021944767
2.0614645426552527	2.0677678355739975	1.9910840151207765	2.1336188112040526
1.4589579759852132	1.497192969269313	1.4261718755077637	1.5538725918050647
1.8456734091098208	1.7531556833323643	1.7171295831327744	1.7836745679946497
1.7644331945098695	1.8090791307245282	1.756839659007045	1.8705618876232386
2.3955709971208203	2.4480463526212697	2.3903346398558605	2.5017686961239542
2.7068201579664875	2.712619765544025	2.6618878280665785	2.762522169155475
1.9045813962539644	1.9202574492959705	1.8535098160643566	1.9842370323923852
0.7323165450513359	1.092236127950966	1.058430152360883	1.1278437197470983
1.9378627834452928	1.6850193953198538	1.6494778103791583	1.7197754272633479
1.3808477403001138	1.4071812522248992	1.3160630387635734	1.4623085659600767
2.6808067256015695	2.6718627711293204	2.6059249389880614	2.7265503185164603
2.767078651310548	2.774771629972209	2.7365124856487224	2.8085009064886317
2.785158931428092	2.7884928618735767	2.746512557033646	2.8380102988350857
1.222570815042281	2.019547907614789	1.9893701906616756	2.050634023225423
3.2511766742515826	2.2826464475299324	2.2515623502394573	2.3132265220399373
1.8855963991872702	1.928353209503969	1.8115985750895782	2.005522979139896
2.7454495603226183	2.7582544817403574	2.686831567070068	2.822947351769093
2.058328828802394	2.110038627119179	2.0619734356964177	2.164751319572849
0.42165656543506164	-0.926648297613099	-0.926648297613099	-0.926648297613099
1.5446434134458396	-0.926648297613099	-0.926648297613099	-0.926648297613099
3.026144145430993	3.005826233067481	2.914092457184367	3.0693248132930218
2.6211264077747236	2.6197366700198512	2.564350678949997	2.672831282457122
2.2256400467699575	2.371359573838529	2.3216707944237016	2.4163204611692866
2.4607415287256305	2.450654857736153	2.4189179307662068	2.484246643131238
1.5312335991208932	1.5730652292021539	1.4916025993621476	1.7311872457676478
1.5173964983049772	1.5159476510242613	1.464996635999745	1.560652731002352
1.5730387850053047	1.5676546295449236	1.5251181875297664	1.620366404489596
1.5387345538353192	1.5478218831483699	1.494100346136157	1.590888038226179
3.352562214988296	3.342271233609368	3.2973369548010685	3.388218756496603
3.2305061422931827	3.233765558523114	3.1869327688440348	3.282054739147161
1.799263334681949	1.7857572331514364	1.735071842115925	1.8337588042748292
1.5357497002858571	1.5834019140443993	1.5196318824711785	1.669740506616793
1.5944897860909373	1.5968250834431386	1.540292538915131	1.6525458587166182
1.6284461509652202	1.6326345064513073	1.5822400207104934	1.678453671079432
1.6272347290307754	1.6252770765899758	1.5814208924520965	1.6749480541069308
2.8113390287203317	2.7933328341699983	2.727157732253042	2.8434258515372086
2.882237569746713	2.831995206875384	2.7694848570757507	2.8894915446419662
0.5931796961626197	0.6603600372279084	0.6136118347134093	0.7029052268893212
0.9300805927697836	0.7873527975922187	0.7612489888472905	0.818099400192977
0.7527795989990198	0.8327981646161291	0.7881875645526443	0.8794104641532532
1.7545929397624882	1.7388772926334641	1.69682159970307	1.7882476878556344
2.2347197046218756	2.2095911526955088	2.15575501269139	2.2865718590804933
1.0173405774606727	1.0882188449490522	1.0345240144909291	1.1355567585292163
1.3163897510731954	1.3207107715455242	1.2675062494912501	1.3772727070822102
1.646223304587381	1.7137552710234303	1.4658080566845713	1.8631206150443735
2.77921541467082	2.7760699835435574	2.7311352971923233	2.823995378567855
2.7148258128910006	2.7213033158483038	2.67028203238056	2.7694044157528857
2.3893220478438186	2.405661802351667	2.3493444910972023	2.454263402598298
2.903940371072045	2.907380067623875	2.850574017461202	2.962375928181803
1.9598424275593829	1.9528013835559028	1.904197664038466	2.006348436325169
1.9013667666108778	1.90792131795489	1.8517566513977377	1.9536673993257252
2.1972033433539866	2.2022332526444455	2.1531058391259106	2.2457526163354244
2.720734672501521	2.7303192956268703	2.673676482587316	2.7874607375038356
0.7617715243896116	0.814207628143024	0.745769526699554	0.8782954364664474
1.0659052202190367	1.0827886886298406	1.0353278638871728	1.1337412731004033
2.771452248010291	2.753019518809284	2.7070495664496947	2.797609872078314
2.883584220381985	2.9886794682384363	2.948560948123274	3.0213505216067604
3.1798825562092823	3.1088927697733744	3.0651335851000847	3.1488818756010297
1.8551070770393698	1.860603210198202	1.8071817253275482	1.9090413862692595
1.58656930245484	1.612980846617995	1.5047222221852854	1.7502710864460904
1.3765477598073899	1.4222537344203248	1.3634611395830294	1.4897268929117014
1.4444195646586373	1.459695319742838	1.3972186005146727	1.5165163951427723
1.6699487980133612	1.674760239088684	1.618774615275729	1.7293409815736416
0.4832848257181955	0.5075454981444035	0.47196486669463145	0.5445251401287029
0.5079206064210997	0.5006407140817271	0.46527996025266183	0.5441551446654534
2.6655284597827675	2.6514220258499885	2.5829141500273276	2.714582619225958
2.5661120914137383	2.575028419750436	2.5004978381479974	2.623311321418714
0.8795316763707881	0.8983695934190323	0.8328143605586041	0.9722127442546834
3.3081219975478175	3.3074237079252304	3.246358969611908	3.355317233214907
1.9330902685840479	1.9484049572766686	1.910476561678434	1.9803595408790289
2.008354853840556	2.0064571664036643	1.9610351544602644	2.0531106179014507
1.9294761466292012	1.9260090357944188	1.8799729396071991	1.9745049841943794
3.0464795559865996	3.005271017093139	2.9308048194221676	3.064333972959265
2.7581970640313136	2.7594298369540455	2.7091869647990015	2.813051547737563
2.0333465407153173	2.2752867422426286	2.2389437997808557	2.3061227340483783
1.44070762341292	1.440330630276124	1.3946625790490768	1.4836196272424957
1.4293775595800238	1.4587348081743663	1.4220579562205018	1.4966657470125162
1.4678033832131172	1.4524065515919522	1.4004964001208688	1.4974486146598156
1.3996875633156525	2.131663404057384	1.5563244195392105	2.631813062620761
1.7893550460217003	1.806200659817353	1.7498260065092346	1.8581747547877356
1.9431699103662292	1.9269602885940122	1.8950996734207335	1.959107566504194
1.9643312993765898	1.975206267876274	1.9289443850939447	2.023952044107311
0.587899455047187	0.5780444640379703	0.5435074815670858	0.6157525825972467
0.4866514664681527	0.4969708801720838	0.45325267465077373	0.5408014502798529
0.9270499141630754	1.830634076019224	1.6242062112551237	2.010863977626359
1.4499286594434129	0.6812382544529605	0.5153435961347874	0.7939168194320205
2.3566529310904505	2.362197587679182	2.2902825561279223	2.4378753072467543
0.9676677650713394	1.0047706895115747	0.954316471405047	1.0589823860839074
3.2918872076034287	3.381038069998964	2.718074213830914	3.8040595442563987
1.7926829893706275	1.786712477455007	1.7357857696151735	1.8354762061254493
0.04647955598659961	0.4056202928120977	0.2966316105423368	0.5276995061261932
0.7389326934048541	-0.7938323412507888	-0.926648297613099	-0.4859929428047327
2.8629324145513264	2.8417652215529894	2.7686251127629515	2.8886362361789955
2.469551049482637	2.595212973567827	2.5618477056167035	2.632113296799338
3.170609012080321	2.9646563822788505	2.927621662839931	3.004625442007373
1.6924450330136436	1.96327686518883	1.923501247096799	1.9966994625102168
2.673234774460589	2.3389433828914012	2.2995555360492226	2.37265760562669
1.3063478127790549	1.3828028944851156	1.3328136962584838	1.4278926832210952
1.7670786513105479	1.5857518740456265	1.5569407108577702	1.6125643439891904
1.8427290284630393	1.8752920150890915	1.7855798665227491	1.947725773858362
3.4462637053570075	3.43576968951534	3.3637224834377792	3.4950743859789712
1.6186588188527251	1.4548873893641996	1.413969103827921	1.4960058773961786
1.9570131375405184	2.048415869839849	2.0186103770383195	2.0813417303612405
2.679733067497506	2.7130932325357557	2.6669064613775992	2.7514384860655854
3.263683400557192	3.2309368469466655	3.198030653211329	3.259436315597705
3.2622801861477546	3.293374609193585	3.2523591355074557	3.3309405297867007
2.2523286496800705	2.2737645646200115	2.1844649436850316	2.358523150527466
1.3113978055156963	2.181325937579957	2.1572697848154525	2.209844601530195
3.465344774646614	2.45834609393086	2.4347334755668832	2.4868020181480563
3.2605903222183796	3.2544637728231653	3.1997364012881877	3.3067808753785415
0.2551952903316735	0.3408611914145501	0.29867132433447363	0.3840373693811343
0.6764960750070832	0.6118630679190518	0.5605098823726091	0.6585084321890057
2.2132307887881373	2.2021498710959477	2.1427518894192414	2.2536800481174457
2.0524446030252275	2.0271898048748325	1.972656652830395	2.1048837714764965
2.001235112717608	2.035969636630011	1.9605944028626499	2.118943782112645
2.603551400589983	2.602867346756507	2.549117292294553	2.6473804222461856
0.8565403934621586	0.9102247630423705	0.7167149444831399	1.1097538112796834
2.290835646600807	2.297157802297831	2.2470733676643526	2.3454236329316553
2.5716622561765012	2.575008908699403	2.5328780769715604	2.618325608224765
1.7723217067229198	1.8064414679716543	1.7488591210748443	1.858835862505579
1.8419898036345155	1.840020854967515	1.7859231229540433	1.8917593280336231
2.6403780685459615	2.6336706562533867	2.577942709864221	2.6771389180120186
2.669948798013361	2.6716928890904517	2.627748057615648	2.7270518962235872
0.7332679024567512	0.7565635911845245	0.6802137502754806	0.8433270270949886
2.5079206064210995	2.5476509139882557	2.5052401632334305	2.596977746309658
2.8412493184049916	2.8464906147414406	2.796079547396193	2.888674244335184
0.03239309470799455	0.18451788881525744	0.1401925112337483	0.22900954517717842
2.7843148213821767	2.7923527226624576	2.7459078225503983	2.8423947589986427
1.0143659460924708	1.0427014982444007	0.996312352500655	1.0890743360942874
0.8442037140290451	0.8796357890083931	0.8331515525352168	0.9155491654663945
0.6808067256015695	0.6602843095421478	0.6011939303688906	0.7137848375596663
1.367817928548494	1.4104359728385325	1.3397010143738985	1.4669658588085075
3.0266280390542053	3.0309382930634436	2.982256872131265	3.0825730668752813
2.529717735515944	2.539428689180251	2.482357454052756	2.591271700520153
2.616177129346081	2.6010393133119574	2.561528031082485	2.6318133026990167
2.81213226087127	2.815297279880679	2.766902612083839	2.8537922992080347
2.869926035597331	2.8685104670831643	2.820346729489788	2.9199808443085122
1.732316545051336	1.727816822058368	1.6754822608347495	1.7788575727770548
2.5675062964053437	2.5698851411631702	2.5190222122290833	2.6166564552607294
0.689301754043302	0.7020252333068744	0.6256721003680766	0.7701940192685826
1.3914150373496625	1.401580491276391	1.3540074558624768	1.4550832061107795
0.9443405161474763	0.9546032338923376	0.8891010096258033	1.0127480372660573
0.7792154146708202	0.7817660421995871	0.74272102991191	0.8234506029078453
0.7653168051542613	0.7667396369422455	0.7244115449458259	0.8072434436558104
0.17372224750446383	0.33172982579813026	0.2737945162523468	0.3815130060825796
1.0601234366531458	0.8192289580042146	0.7845979499097033	0.8499432095396646
0.7800694847236598	0.7966781351871262	0.7683918552850074	0.8244114476685505
0.6149309463334819	0.6938673888929241	0.6461278422075416	0.7417918559021972
1.4764722235627188	1.4851831019873694	1.4194189657855056	1.549279615033091
3.0737857798662196	3.0677767286544397	3.0225672730524558	3.114377846292152
3.0610179673131754	3.0612118023865835	3.0131683698235823	3.1086493309140977
0.7705810451466185	1.068353886127226	1.036278395832086	1.0997313228725891
1.935483081699938	1.5374822139631665	1.5070127491158607	1.5658329919844662
2.604830619429156	2.5933701186485685	2.544803896683771	2.642616263723271
1.5205097337291202	1.5746502571517116	1.5362816097956598	1.6073661255103597
1.6786567485280104	1.6485339230709928	1.5991656311506544	1.6993652505950578
2.2747488267073526	2.2642236296496936	2.2125876829148075	2.3233738258608136
1.2801775784187508	1.3011742414949086	1.1360336944346803	1.4530465506045736
2.0002084113365934	2.0231778830052187	1.9690536320146201	2.068020460417362
1.762660561510521	1.76274061333663	1.7065235244533628	1.8103401946179858
1.1972033433539868	1.1821304693477956	1.1353278841040146	1.2331600365387532
1.9855737589193165	1.987016181077	1.934635739317059	2.039701001753579
0.9246100511059763	0.9607694879414385	0.8992829697317087	1.0190965330481607
0.9336897089578946	0.9356683261936155	0.8510262702156854	0.9956378701942615
3.097426689694327	3.0739914009661655	3.008043523117748	3.138798457095015
1.9535934782823814	2.001300739038393	1.9584985497157952	2.036213495909497
1.9786077511353521	1.9609563578610925	1.9148699679276904	2.0021318990249988
1.2004565007517085	1.2503560630248978	1.199929842564028	1.2934807197771878
1.7951623175994476	1.864064541718339	1.7986853058711352	1.9120918911447589
1.4866514664681527	1.506159345260741	1.4414514376565604	1.5533701496812637
1.5931796961626197	1.5428027715145924	1.5016935471817143	1.5792244506883115
2.4388396872778006	2.4562023532835298	2.3969358438206823	2.5141477902475224
2.8558243265531873	2.8684997081145567	2.832517439100554	2.897915126283339
2.954736359157474	2.9545154835792022	2.900522654054024	2.992759628638675
1.8529481936447254	1.8565923349145808	1.8113150505568454	1.907853916065436
1.8733810616310351	4.118990153122586	2.4284505862911288	4.735670485965954
1.583896712593513	1.6643533114014786	1.6180984526970528	1.7098209427336486
1.9991792770116432	1.9372436755412399	1.8920067941691827	1.9807800476135606
3.1268143073123564	3.0961794696858354	3.016221136467162	3.154857430358297
0.8754409602686337	1.1560627485715813	1.1173949545088153	1.1885087136996322
2.326204733366794	2.423533986128259	2.3725307046859427	2.472633516930726
2.614930946333482	2.6033227930345264	2.557213609126175	2.649604341477042
2.444419564658637	2.4495569397368966	2.39845873972659	2.5000294926998268
1.7158162226290223	1.711121694946836	1.6577326868130342	1.757745306458577
2.0667879328845125	2.062670454024042	2.011528760152344	2.1108889512194966
0.8875992981188212	1.1212136077115544	1.091116879070421	1.15047240741687
1.0202949730847264	1.8044277452599915	1.5310338079751167	2.0732669198289866
1.8322635947848744	0.7075512548504811	0.4230514657866552	0.8130339909029207
2.939639041471096	4.376228039371116	3.2175907980424348	4.959230487445201
1.7740554195319203	1.7807439666498581	1.7337961469115266	1.8360929680103837
2.981300223999173	2.803695484121584	2.7777330377509895	2.83055939483918
3.276112389780101	3.262396522573122	3.1934713609504826	3.3325029391734566
1.7138331393573227	1.6950243948675097	1.6346792420690275	1.7627703202327296
3.2344200878580756	3.2206427051370325	3.1683717285209054	3.277111614266003
1.2377045581713382	1.229284036110501	1.1740791873566347	1.2772267824902577
3.3312701527009594	3.0646857705667454	3.031796986478802	3.1006376905357147
1.7379936779430265	1.7712330289029137	1.7141697113539747	1.8215341455710095
2.114744387545126	2.1154437247003655	2.0703170452838924	2.1623349906625164
2.823088017955962	2.8416924448359877	2.7861076080110445	2.8891699062446037
2.922156403438705	2.9283802880718404	2.8855531683399507	2.9692182615313936
2.9495695429785433	2.950704428030295	2.8960736770988844	3.0045437279135285
2.547567966463156	2.415611756832586	2.381035109711073	2.448798023325757
3.4671023427349814	3.4700539980275247	3.4129056926617944	3.521028715630099
2.58922554609858	2.5981969363789146	2.5502065081049468	2.640112703001345
2.956445060962591	2.9305103042894642	2.894378259836059	2.9679942494986102
2.9501466785876014	2.967349494605985	2.920310116261188	3.0143688314299593
2.8434669971740028	2.83246352143483	2.7740934835156024	2.879550404916489
2.5562252859956547	2.5510163083429456	2.5029376593490884	2.5929242926599763
3.2747488267073526	3.276282596798229	3.2126507128428172	3.3329618252071067
1.9887515375991707	1.9805660606132816	1.9285836562991356	2.0432322289757403
2.5688960399333496	2.6279929522476295	2.5734110741401945	2.6863632392045322
2.9955579798259175	2.97107051149928	2.9388878604322923	2.9965153846556563
2.9472533002513623	3.00104691151741	2.9536830744625213	3.0400688578084587
0.9489916393910693	0.991136413226564	0.827630606599274	1.1338485878513862
3.2138597454250806	3.2213332073966265	3.172705636714304	3.282666680940241
1.6223549644126887	1.6177478780057983	1.5771472865453764	1.6720102598516204
1.5798567347917731	1.5887323838484282	1.546480870821942	1.6379862880234883
0.7968073744220867	1.0553364602981727	1.0195063442451944	1.0915452283659857
2.449928659443413	2.5720056901327455	2.4105481110280516	2.676745100183341
1.883584220381985	2.4917319343911237	2.3949538606858756	2.5823815482534838
2.528196562395411	1.839411806915965	1.5808867250720446	1.9551998537851005
1.9945177530246396	1.9610097366022403	1.9290852266829688	1.9949960466616699
2.0108695944042476	2.0164506036791625	1.982323073125421	2.04534465822608
2.0068389902356065	2.0202456280392784	1.9761697359028514	2.061511763475653
1.4462637053570075	1.3974302875289542	1.3432651335757508	1.4399199605109483
3.303289388294835	3.302629222037697	3.2553929636156926	3.3486736549671283
2.0093624981021105	2.0440571181525384	1.9860358744663782	2.0985936479110685
3.120236893224611	3.0811874183890677	3.026396611612665	3.1300645073916877
1.5327441901461318	1.5433787173972233	1.4922973267664519	1.5855551206571907
3.384681654690694	3.368862574335892	3.302763722315037	3.431448808063096
1.559073128868481	1.5751118996237492	1.5316598156397632	1.618004037970678
1.6332583274230135	1.627588156107737	1.5697737315702993	1.685190523734057
1.5372446913728082	1.498650252769257	1.4656380797201034	1.5307312218750784
3.255766354821455	3.269751406734078	3.2103872565399487	3.322355256428648
3.3704553525361574	3.3671987174708726	3.3138505296476812	3.4300493352645254
2.684011865476781	3.4455940236261586	2.74385564270138	3.7946759981918845
3.2614360761018393	3.2686154030869874	3.2072040837604274	3.327361471884935
1.3381695253964374	1.3549546007228028	1.2945039803632314	1.409701748017956
1.407805453537832	1.3998791884868247	1.3721484696305923	1.4254674305223967
0.5490228907113306	1.1024696118651067	1.0688475494521035	1.1336377118982894
0.9643312993765899	1.0286715427571747	0.9726651956195531	1.0778905989212078
1.7860014040141123	1.7988401241394674	1.7526783729659798	1.846656500778448
2.026144145430993	2.031471311799539	1.9463805836081385	2.0895247882849683
0.17026171539495738	0.21613623510386518	0.1631932538854234	0.2715352052097526
1.0515322193243148	1.0641168001912489	1.0144810462375038	1.1081533610501058
0.7265642161622446	0.7401863628649696	0.6923140985472153	0.7839305458370686
0.8726922518404826	0.8652980094533855	0.8088391401548433	0.9071578549009793
0.8129240468369929	1.0032642810161159	0.9683120812418071	1.0383307880899941
2.4098114362354304	2.3957952773725064	2.3160620453422838	2.451107317700689
2.796807374422087	2.701857844404001	2.6528266116672876	2.749952225871743
1.641553426453896	1.6445620602837212	1.5976706962904428	1.6970361032643708
2.365607773743377	2.364179212268497	2.309569927455137	2.4120260854353783
2.4369636822790453	2.4085577731409087	2.365949756755531	2.4622330089393882
2.058778176469903	2.0694260958621777	1.941010190669472	2.14086072540976
1.4369636822790453	1.4382194671417314	1.3892754688364057	1.4924568544116419
1.9336897089578946	1.918588110665282	1.8770942932963126	1.9622010548316735
2.3543850696346285	2.3656689425677744	2.2960629723718196	2.430125355942702
2.6996920697619435	2.6748767919322636	2.644114535731633	2.706548992773235
2.733267902456751	2.897452269707888	2.7203005523752646	3.1969675194772518
1.81920689756063	1.8175770159147875	1.7689149765452057	1.8706990297068586
1.857255281659636	1.8223937518052264	1.7801710073228487	1.860465736735677
0.5142607844521186	0.8522775293099261	0.8131771137722056	0.8884441510872959
1.6308589042925588	1.1814840333481365	1.1397156501506898	1.2181867196793241
1.785158931428092	2.1053658024666535	2.071537954585736	2.1434900919125184
2.8981281648624466	2.5025572062503945	2.4694463875995174	2.5400491289652996
1.8105443450916383	1.8137253845791754	1.7593548344512235	1.8643455182811657
1.963772721187815	1.9439305358095786	1.8828330349451645	2.0365017817587505
2.7017406324372124	2.735724928662831	2.6759457645551072	2.813040001430715
3.0007220654259243	2.99898040334263	2.952892204859701	3.053689102116295
3.04832369668497	3.044250078484069	2.997232702598121	3.088533679271071
3.2241081422472098	3.148725860968463	3.113217728564911	3.1773010756476485
3.4222404254583387	3.3257162163810725	3.2904311696246014	3.3550584995190262
2.546108151704113	2.554384978085166	2.498842556481255	2.610540676500149
2.8192068975606297	2.8026719212248894	2.7565255865459455	2.849980110533743
2.5702813504601156	2.572456631908905	2.5254750074685424	2.610571435328181
2.431286549387355	2.419932504678341	2.369396153896661	2.47315206020822
1.5970981691984654	1.6127136926583392	1.5609377221085827	1.6656812690105212
1.577142385444082	1.5853902724328548	1.530100232096171	1.6467903040420118
1.216366502640996	1.4120561316515832	1.3628871451261275	1.4509030857596805
1.93188889995654	1.6730266777717813	1.6292071323547033	1.7140674162911114
2.7007175589796337	2.672655307343864	2.6096007261899246	2.7303185827237835
3.1325363200182723	3.124526495969207	3.0726409627909	3.18689933240932
2.619894365865032	2.6344358439875353	2.5856926354309113	2.6814631398992566
1.5619024188873452	1.5802364537209472	1.5284174630478193	1.6299436363417774
1.9965957210171774	1.9724534991209468	1.9186283868122387	2.0231411737789395
1.8277000380979198	1.8775130001799858	1.8384743270601034	1.9222709288929245
0.90713607704338	0.9501951720783974	0.8731232991715578	1.0052634634103397
3.465696857748105	3.4068459845454884	3.3036253377994593	3.477557118544105
2.8089506020850807	2.807639893514532	2.7560237520088866	2.8621227162448375
2.793511005792858	2.7975638236549827	2.726719955188891	2.853789707133346
2.0574287362897317	2.0577166452247533	1.9947522295657472	2.1062692903743727
0.9396390414710958	1.054348716425339	1.0027423213971918	1.1093134755299028
1.6248017003597761	1.5031209604528855	1.4667819411652894	1.5346283731886543
1.704795471400073	1.6383244589000119	1.6013546527304323	1.67315685635062
1.6473829701146199	1.7370739500635863	1.6799881943029937	1.7768688549398852
1.9802252371089715	2.0120272144223197	1.957069563772124	2.061222287860066
2.203685470881907	2.2102460271609474	2.1577513670697996	2.2585322195923854
2.7197554286099703	2.687050876992153	2.6449193946654934	2.7287900043075335
1.9460905298595697	2.0941562080601246	2.058441748669613	2.128482996758533
2.5490228907113304	2.5913671175152175	2.5561658521578283	2.6247536325239875
3.2785560663350455	3.6360144894322657	2.7797728003788276	4.091810026850357
1.2960681735344841	1.2937378769265784	1.2404048348376466	1.3423431802841275
1.956445060962591	2.0090169090601213	1.8872834538725303	2.0954722877213117
2.0720468606985567	2.0350719484945112	1.95430733144926	2.1399943794283534
1.8768088180353149	1.8690565814281752	1.8383734740641962	1.901802262354399
2.4216565654350615	2.3951904950293974	2.349460872569609	2.4391548108146948
2.8754409602686337	2.8672331248547915	2.8133366283218586	2.919269165025512
0.5387345538353192	0.5284107037703645	0.473918701335978	0.5832257188941758
0.166773387549136	0.16213130265794157	0.10007776229976773	0.21778143246228823
3.167123483885631	3.14840556096783	3.083657596605994	3.201444530301979
1.303800623765175	1.308067637281711	1.2566266721382562	1.360178085546911
0.45174960333503866	0.7438104958095171	0.7159641938975198	0.7756234855275914
1.8615200735280686	1.840064211938294	1.6395366764670878	2.0139570293047164
1.6391995210604187	1.699361064122744	1.4140483881392878	1.8007753424001443
1.7108414318994116	1.559548340443519	1.5270313963403233	1.5875731467889993
2.0232294064237757	1.9436737455827198	1.9168866990973745	1.9669998563428384
2.8529481936447256	2.8619438842091363	2.8138732356466907	2.9008662329905675
2.541699032799058	2.544332109305648	2.496567420490109	2.594391142949604
3.013369857394564	3.0024171144863985	2.9589852889225123	3.0473729135441987
2.8215397293931015	2.823559522916624	2.7823265482316	2.8557149508375836
2.662183427981108	2.651983213065739	2.6020275465810947	2.697274247534048
2.004300733554424	2.002291427675909	1.9450411346434462	2.052457636221249
1.7749196874428284	1.7874901318333665	1.7370072176064149	1.838126016471105
3.0663468008182426	3.041174699125624	2.9663544779698294	3.105084857107498
0.5744109646046525	0.6387845355271555	0.5951039045402513	0.6795720046813185
3.015855808554982	3.0125978486257265	2.9466056723874043	3.068636512533307
3.151082882039293	3.1730292387061887	3.1068381847688475	3.2335374148300526
0.9818367212655507	1.7515081465268758	1.6254165966980059	1.9008881983196915
2.4017313058256384	2.390954501695555	2.331287418620964	2.4498187945909673
2.9570131375405184	2.9464916725498123	2.8722628463795603	3.006456257805243
0.4057901623025063	0.41470680563361356	0.3696144354817491	0.4583055082201183
0.37870307183352475	0.345690055186585	0.31434699655276654	0.38364557749087824
0.4037654757360918	0.45649694098608506	0.3425259516669106	0.5775495328085232
0.2436134177818583	0.3295257961196461	0.19971627325379362	0.47779643160662444
1.8471381473680946	3.7646209065358343	2.458926162302402	4.265585083243093
2.509514349427657	2.5019084162315735	2.461479557874464	2.5395336933888943
2.5744109646046525	2.6125105781636755	2.5876797288080464	2.641203972282089
2.7217117133678324	2.694413653929767	2.666084799949649	2.7226633851249042
1.4312865493873548	1.446341577425996	1.358482608483608	1.500292166364994
1.5063209932613066	1.4971471633947673	1.440259304568946	1.553464761295195
2.0227417090318136	2.035207341898799	1.9834518632505105	2.086639853200729
1.6764960750070832	1.7246454230340933	1.6846128621431429	1.7651331621614703
1.737052627776549	1.8078595936710677	1.7714275299455897	1.8430668785733049
2.0455545407659654	1.9997702646146398	1.9593682802227128	2.0334132036113512
2.7058089945716253	2.6852997510032637	2.6430347757928567	2.7234049868295065
1.5014864964156898	1.476013677423191	1.4416478868571718	1.5091043601475613
0.9892789140840167	1.9714629630706608	1.9421631269313149	1.9955620318368696
3.115927214827092	2.4081149396955404	2.3793604656730296	2.4324207091428045
2.9524475818869735	2.5765053857264175	2.5480177674655895	2.6009450024184018
1.6677442527623276	1.670379910570892	1.6213692003224176	1.7228456434356114
1.5504729571065634	1.4405075769960083	1.3990840484409484	1.4821223362148683
2.898777820154724	2.8896419306107455	2.844467302299442	2.9450515221111764
2.79844622346837	2.803473207043603	2.743396694220116	2.855074916521694
3.1994831096488854	3.169739908041772	3.1266468547030506	3.2258858734956117
3.0990670862882417	3.0497871524777	3.012921070695432	3.0919939584242733
2.948412965778601	2.951645368423131	2.9006604802104454	2.9985222382709686
3.43375575711684	3.344371790069454	3.15736213542339	3.419811867831665
2.6320602729200666	2.611321640976059	2.551319295681811	2.669208877908531
1.5490228907113306	1.5605550354941014	1.507117697227555	1.6114685332755254
1.7313630990440134	1.7226487103145118	1.688740278572412	1.7569847327623946
2.8671420870777196	2.651890294050796	2.6202078823824886	2.681617081070663
2.836779695949838	2.802121577407961	2.7730344068707127	2.8345824574695664
2.998147698184813	2.8081029188434496	2.764968523784488	2.845298227945527
2.9109401406224125	2.675099755438064	2.649085998617313	2.7033198159942358
3.0143659460924708	2.886232392917163	2.860399365590537	2.9155530378342065
3.448832417005473	3.4230582385874193	3.3603010209635613	3.4812271145221816
2.989805650936826	2.9779485824813117	2.921982897050707	3.039949463052769
0.8922371169809108	0.965490805790673	0.9294658637690384	1.0014082832364155
1.7910222053891631	1.7608816020044025	1.7248278180539058	1.7957226655616936
2.5519181979807444	2.542247564490959	2.4886937100782163	2.585315767825799
1.7901894256864255	1.7965950501473984	1.7456119745664405	1.8519720269298763
0.8515029527705446	1.0337115891456834	0.9938210735900573	1.0711248473083916
1.8543886410080328	1.8925396699449613	1.8471660758458395	1.9381449831535573
2.8419898036345153	2.8420901124258497	2.806811391511172	2.8751824987082877
3.051532219324315	3.043022870002433	3.001550848450819	3.083064285865772
3.2250279332339487	3.2036894237742346	3.1314382066934665	3.2585628400896542
1.771452248010291	1.7867806390573195	1.7379989420866608	1.826050413075006
0.97426477012457	0.9353074630868137	0.854976697341878	1.0010774664892392
2.028558239928843	2.0366578517870315	1.9834237646982669	2.0839289421607248
2.285539306790859	2.2889986122982595	2.240681445371586	2.3324680248695913
2.626019918499094	2.6268307489778167	2.5797733855477727	2.6768786487702894
2.001747554643615	1.9744002779016814	1.9090572361759965	2.0514463566177343
1.5402193227410104	1.53134201332593	1.4962122763890529	1.5676374001409847
0.80815153197574785	0.8745353686598498	0.7032623879514359	1.0537933310295564
2.02711139412013	2.039084077172198	1.9980855188757705	2.0860118000225465
2.4425675597970438	2.443802405241272	2.365492980746274	2.5060157580910247
2.606106081379399	2.6147759335200664	2.5497859391791766	2.674262987017735
0.3543850696346285	0.5670794252924554	0.4963893928523567	0.6366032392783179
0.5562252859956547	0.28970833934074697	0.177437793922102	0.3813309716198052
3.3078689858995878	3.0680615702845184	3.0256799721895504	3.1096523578706536
3.2926742108062377	3.262471253158525	3.1902807319832696	3.3197818345542562
2.8928956379287696	2.8986829504118443	2.848353347566226	2.9450738134785204
2.7757822388324263	2.780840394012649	2.7310562164762766	2.8253088234639523
1.0623563180854378	1.1065837099128681	1.0463913944993255	1.1570176894105373
1.4017313058256387	1.4272486072773243	1.3742978711263163	1.4750461541638122
1.5251381379111912	1.5320299109089637	1.4859469694124992	1.5887862628801805
1.9524475818869738	1.9443790312893634	1.9031209180806177	1.9877513511434663
2.6754116937148633	2.617671418619839	2.5848342585178905	2.6465543569514702
0.7910222053891631	0.8311969882607537	0.7707997070706285	0.8895024209845585
1.3405234307899148	1.3718687898985806	1.32391465676531	1.4187967964690626
2.0309589894469964	2.0204862059340316	1.9626229191525177	2.073735622682155
3.326931991949084	3.3256953395509323	3.280135495672363	3.373159177203066
1.9780672476655818	1.9903587835925516	1.9225422988222802	2.0557591739488656
2.8471381473680943	2.8476797958968123	2.785381840156252	2.901337984774719
1.865743391885155	1.848805782038364	1.8026231080102257	1.8998195257556871
1.3722047787966076	1.4352992711121753	1.3765901068563995	1.4967273536219792
1.8726922518404827	1.7822766454400831	1.7222212467908453	1.8421914411042026
0.7901894256864255	0.8543192936645695	0.8011471180932033	0.9021887600861964
3.467803383213117	3.4702335489227005	3.4203501610487104	3.5167401867294372
1.433187184726789	1.4275091347442748	1.3782336942381226	1.4664957311848041
1.739869682941782	1.9104867961213028	1.8727509810278655	1.9459874745726389
1.753687215801464	1.700552230236136	1.6670063201354453	1.728003685642836
1.2881955504345988	1.305770710744386	1.2478296044879165	1.3649176724629404
1.1906229980426652	1.5611337703353152	1.2800022067337378	1.7778697548808786
3.3096369798349294	3.2954914339907595	3.2484487375642797	3.346001690854144
3.2129159685627506	3.2207645800118185	3.172324744229579	3.2633840545082724
1.393497988497955	1.4064464746554615	1.3536254135004397	1.4552649343724677
1.4235997207210638	1.4106159686359336	1.3610692516203857	1.4545158980321247
0.6211264077747235	0.663065109156285	0.5416015271745288	0.7633857337552911
1.3262047333667941	1.321482710827163	1.2591538461593326	1.3670580203560103
1.6009816032582396	1.5144503381058598	1.4612115226892146	1.5608789297317434
2.703779577411925	2.7008688715778413	2.6564411519228495	2.7488341832675003
1.5475679664631563	1.5597881731293264	1.5117234641406176	1.6030848279562464
1.9282647246947564	1.9305963612099273	1.8818635378254427	1.9750835921682104
3.1332935904488557	3.13545456677221	3.07961060309773	3.1805033097924627
2.8478686681154506	2.8503064427131353	2.799609815676088	2.9063958723949592
2.0551703095575644	2.0726018264270456	2.0235490386949357	2.1296931294208816
2.5446434134458396	2.5577242112264345	2.4833554561975983	2.609209659238643
1.9134577968436588	1.7806627272400655	1.745380622152806	1.8125894558560012
1.4037654757360918	1.2995921452775332	1.0328076241809292	1.3917635858043491
0.8706192432176174	0.9369971752846162	0.854143238447031	1.040362656079875
0.9007209754407262	0.857184233331064	0.7847586901581379	0.9109070622830007
1.7148258128910003	1.8272145237859512	1.7839001003314248	1.8686701788947535
1.361153432317127	1.4312660069368675	1.3696293642173534	1.4958561849729992
1.1737222475044637	1.2155367997251052	1.168455468655798	1.2661521292873927
2.6966009927848016	2.7062968476878333	2.6284824414669115	2.7614873601351353
0.9140849369987076	1.0654008826597265	1.0328995398304408	1.090503621296568
1.4216565654350617	1.431495890018662	1.378456184807879	1.4755167553829232
2.0515322193243146	2.0533900443922044	2.0196029860120075	2.092517030016486
0.5126843962171637	0.4505361917207319	0.3586902338966431	0.5204836752784446
0.4965975763237088	0.6037052733524371	0.5686850853164225	0.6386000643861841
0.724629716385045	0.6890120728156616	0.6355222332516456	0.741460924510243
2.499862963751476	2.50089737825757	2.4520914529487023	2.546985212989492
2.5402193227410104	2.546201402085973	2.489788825765724	2.6000749537942762
3.285006102940083	3.250456720694743	3.21908745507564	3.2824268380950534
3.365829296054685	3.3742726281860813	3.334322722435213	3.4149804783595306
2.7826216633627316	2.7878035673415758	2.737466188151836	2.843031747319203
3.4076043447211317	3.402399111751728	3.33189608308087	3.4538408036613464
1.0592270596952946	1.1093146200005157	1.0334178696308869	1.1744736847884725
3.3379334316249785	3.245681662084357	3.0470746858946303	3.3447499629900026
1.8781723811080633	1.8841836187430991	1.831346523096227	1.9393129914410712
3.2968476433492953	3.291092964455173	3.2402221043488346	3.3455220406205632
2.011871427563393	2.1566860038882325	1.9631452519702706	2.36902038239321
3.0720468606985567	4.909827330511158	3.163918696557801	5.4091777447679465
3.2634031201461067	3.2734380938776826	3.211831872286033	3.3243310474559387
1.8636368664201426	1.7582053214830675	1.7266057134301218	1.78936189445761
1.858681537397668	1.8867296954505288	1.855322232802161	1.918506569218202
2.3188643702010507	2.5140308852809157	2.4648386835517284	2.5567729515978677
3.1809008321315875	2.8949621622734987	2.8597690434825713	2.9280118383166935
3.0188202875187207	3.1234163564429953	3.0784669799902606	3.176768831830133
3.090385041685681	2.9445141969146427	2.9048811993521895	2.9853487392828315
2.9715281858845777	2.9855019038710573	2.9395803043407525	3.0291368814854196
3.289781533263152	3.2657754383985997	3.2358993819777715	3.296330751281982
3.3030335447045767	3.3441293658278775	3.3185716162930343	3.371409226210353
3.3737297672576037	3.358526671647636	3.316312812093033	3.397148134655477
1.4607415287256305	1.5243186963017834	1.4570697898662375	1.5761031929325742
2.62844615096522	2.5354472038484257	2.5006975682014	2.5677475968680015
2.629654203154188	2.6750553906393346	2.6338181226200503	2.7100559899701047
2.0436985786169943	1.978757058767692	1.9370823698230355	2.0215934597960206
0.8994265050877274	0.9927746686629936	0.8662692701670663	1.065458325340798
2.9090422738793267	2.930165013934834	2.88868673580011	2.9697198255496646
3.156495845529953	3.166788793146984	3.115989421186072	3.2162546339720226
0.260872423223364	0.427510705801384	0.0587108937884217	0.6680990578861016
3.4264982486008804	3.432763219384907	3.3798003206020497	3.4948806082760413
1.958712922418413	2.018261162942108	1.926799362256569	2.0839416573248006
0.9553066737265015	1.0239912786328267	0.9525243367970483	1.0856227103846154
2.9530209080189547	2.9712627079591107	2.918556565704978	3.0289039008895053
1.9084078041070172	1.9144185793270443	1.8687653498319035	1.9585094123026343
1.6934877573606584	1.7142991350247134	1.5756280222598558	1.8183074372215111
1.7697080911202332	1.7838903924757912	1.7165002662839277	1.8428714064419913
1.9676677650713394	1.9793107162298618	1.9258074187716483	2.02990016637515
1.9547363591574738	1.866130362334342	1.8156896442913713	1.909314304273494
1.9971136632156012	2.0013418442660993	1.9388386115811684	2.0588784074347584
1.8536690145270522	1.8619398245309922	1.8131118049876618	1.9104534329316352
0.6976337982225692	0.6772843490870533	0.6096997641827957	0.7413309066931626
0.5063209932613066	0.5408704746730502	0.5002456898967536	0.5816489274245653
0.5095143494276569	0.4899487922450404	0.4412772379088348	0.535859907245938
1.2347197046218759	1.2500126771641578	1.1832749834207905	1.3064600545080884
1.6149309463334818	1.6093792720570133	1.5618589872675377	1.6567590690335394
1.8330195470765314	1.886221976801797	1.8479231157414941	1.927311263756811
2.003791297153601	1.995229584916777	1.9419152686776897	2.037156617940011
3.325962042954274	3.171719290951254	3.133122562782819	3.2062949635627422
3.3618245029866833	3.377906542793536	3.3204024019306684	3.430874536173942
1.829987810632749	1.8205581535285367	1.7654943705768114	1.86637084417093
3.2517530439206563	3.233888650913875	3.173345005802649	3.2972166238903893
3.450475744733357	3.4100897972551967	3.3127527970368518	3.4737152482294986
1.7757822388324263	1.8070220981682033	1.752283784260869	1.862866842414966
1.766198621664131	1.7751998605822648	1.7194537686024907	1.8248366624405956
1.936674562507357	1.927792281390645	1.8992448412568224	1.95689935451342
1.9239979375699676	1.6686993949158373	1.6357323687419607	1.6974340387216227
1.9466723042022998	1.912748110844931	1.8638213847742946	1.9561147806476042
2.999694149012556	2.9532412872325247	2.9242646802860475	2.9824226769654034
3.1650186599825854	3.160322061548987	3.130660183776028	3.1893401021241505
2.3163897510731952	2.3135465450039194	2.2648619601918942	2.3609460855648448
2.7294499043997327	2.487572451256938	2.4539225357840126	2.521911790351956
0.5812075740827318	0.6709885082373223	0.6143270070294069	0.7282177530012771
3.1692181558654435	3.197210896328612	3.1226573506388258	3.28379061988943
3.3113978055156963	3.311098935532137	3.253349048673953	3.3670231262137564
1.7275282442648616	1.8107898497785535	1.7754776088635513	1.845067909355096
2.7226865610990427	2.5579206157756396	2.5336663877053356	2.583401280787131
2.5970981691984654	2.6197700254656113	2.58564884904353	2.653574400103274
1.7968073744220867	2.0231737728477093	1.9974953019308666	2.050759941121782
3.052900077090996	2.5677011284253592	2.5411047952115804	2.5975868005748812
2.636832787781312	2.6480978640513975	2.587937437551898	2.705803730364183
2.7617715243896117	2.7064563772647943	2.681081155883028	2.734974165027301
3.313401474499549	3.3029821069648153	3.2355539463149388	3.3641655625796565
3.060570932294906	3.066573837968972	3.017544682483571	3.1178906788535468
1.052900077090996	1.256536340981982	1.056650453993056	1.3638746760367377
3.084075567778674	3.080704505920439	3.0218110295612153	3.1320547669338605
1.5533586453440515	1.5692504389831683	1.517162103508299	1.6100767608760584
