# Supplementary material for: Long term anti-SARS-CoV-2 antibody kinetics and correlate of protection against Omicron BA.1/BA.2 infection
Source: Nat Commun. 2023 May 26;14:3032. doi: 10.1038/s41467-023-38744-7 (PMC10212737; doi:10.1038/s41467-023-38744-7)
Supplement: Supplementary file 3 — Source Data [file 41467_2023_38744_MOESM3_ESM.zip › source_data_raw/figS3.csv]

date_of_serology	antibody_level_iu_m_l_ymin_1_2_1	antibody_level_iu_m_l_ymin_1_1_2	antibody_level_iu_m_l_ymin_1_2_3	antibody_level_iu_m_l_ymin_1_1_4	antibody_level_iu_m_l_ymin_1_2_5	antibody_level_iu_m_l_ymin_1_1_6	antibody_level_iu_m_l_lower_1_2_1	antibody_level_iu_m_l_lower_1_1_2	antibody_level_iu_m_l_lower_1_2_3	antibody_level_iu_m_l_lower_1_1_4	antibody_level_iu_m_l_lower_1_2_5	antibody_level_iu_m_l_lower_1_1_6	antibody_level_iu_m_l_middle_1_2_1	antibody_level_iu_m_l_middle_1_1_2	antibody_level_iu_m_l_middle_1_2_3	antibody_level_iu_m_l_middle_1_1_4	antibody_level_iu_m_l_middle_1_2_5	antibody_level_iu_m_l_middle_1_1_6	antibody_level_iu_m_l_upper_1_2_1	antibody_level_iu_m_l_upper_1_1_2	antibody_level_iu_m_l_upper_1_2_3	antibody_level_iu_m_l_upper_1_1_4	antibody_level_iu_m_l_upper_1_2_5	antibody_level_iu_m_l_upper_1_1_6	antibody_level_iu_m_l_ymax_1_2_1	antibody_level_iu_m_l_ymax_1_1_2	antibody_level_iu_m_l_ymax_1_2_3	antibody_level_iu_m_l_ymax_1_1_4	antibody_level_iu_m_l_ymax_1_2_5	antibody_level_iu_m_l_ymax_1_1_6
1970-01-02	0.14889866377943164	NA	NA	NA	NA	NA	1.4197046768375396	NA	NA	NA	NA	NA	1.8862650590297565	NA	NA	NA	NA	NA	2.2986609841127636	NA	NA	NA	NA	NA	3.418333116314159	NA	NA	NA	NA	NA
1970-01-03	0.4444195646586372	NA	0.03239309470799455	NA	NA	NA	1.7037795774119249	NA	1.1889590263682015	NA	NA	NA	2.0861889270920733	NA	1.7217117133678326	NA	NA	NA	2.5604900778640873	NA	2.161484173443974	NA	NA	NA	3.4714653941174034	NA	3.354839590326982	NA	NA	NA
1970-01-04	0.2551952903316735	3.4714653941174034	0.5562252859956547	3.4714653941174034	0.7826216633627318	1.1340495427405126	1.6095776386687972	3.4714653941174034	1.5688960399333494	3.4714653941174034	1.5642690303493039	2.5270954810288426	2.048090618688387	3.4714653941174034	1.9615311963052258	3.4714653941174034	2.0080702427478787	3.4714653941174034	2.516945904980258	3.4714653941174034	2.3310302772560854	3.4714653941174034	2.239927917394142	3.4714653941174034	3.4714653941174034	3.4714653941174034	3.3312701527009594	3.4714653941174034	3.2056113919179454	3.4714653941174034
1970-01-05	0.9866356041473194	3.4714653941174034	0.4350795384044938	3.4714653941174034	1.1415375641330625	2.148898663779432	1.8342846561883577	3.4714653941174034	1.682946111612121	3.4714653941174034	1.8146937115416089	2.9378627834452926	2.180442356718811	3.4714653941174034	2.2720087893413234	3.4714653941174034	2.1047554689729804	3.30736251997408	2.606324943546852	3.4714653941174034	2.5675062964053437	3.4714653941174034	2.3557956898902743	3.4714653941174034	3.4714653941174034	3.4714653941174034	3.4714653941174034	3.4714653941174034	2.9147111728417556	3.4714653941174034
