# Supplementary material for: Long term anti-SARS-CoV-2 antibody kinetics and correlate of protection against Omicron BA.1/BA.2 infection
Source: Nat Commun. 2023 May 26;14:3032. doi: 10.1038/s41467-023-38744-7 (PMC10212737; doi:10.1038/s41467-023-38744-7)
Supplement: Supplementary file 3 — Source Data [file 41467_2023_38744_MOESM3_ESM.zip › source_data_raw/figS7.csv]

days_from_latest_serology_to_exposure_period	count_1_1	count_1_2
8.517241379310345	43	2
17.03448275862069	34	1
25.551724137931036	45	1
34.06896551724138	24	0
42.58620689655173	52	3
51.10344827586208	97	9
59.62068965517241	43	8
68.13793103448276	89	18
76.65517241379311	44	4
85.17241379310346	0	0
93.68965517241381	0	0
102.20689655172414	11	3
110.72413793103449	12	0
119.24137931034483	0	0
127.75862068965517	0	0
136.27586206896552	0	0
144.79310344827587	0	0
153.31034482758622	0	0
161.82758620689657	1	1
170.34482758620692	1	0
178.86206896551727	6	0
187.3793103448276	14	6
195.89655172413794	14	2
204.41379310344828	9	3
212.93103448275863	8	4
221.44827586206898	48	36
229.96551724137933	88	67
238.48275862068965	92	70
247	82	63
255.51724137931035	43	37
