# Supplementary material for: Long term anti-SARS-CoV-2 antibody kinetics and correlate of protection against Omicron BA.1/BA.2 infection
Source: Nat Commun. 2023 May 26;14:3032. doi: 10.1038/s41467-023-38744-7 (PMC10212737; doi:10.1038/s41467-023-38744-7)
Supplement: Supplementary file 3 — Source Data [file 41467_2023_38744_MOESM3_ESM.zip › source_data_raw/table_1.csv]

variable	var_type	var_label	row_type	label	stat_0
age_cat	categorical	age_cat	label	age_cat	NA
age_cat	categorical	age_cat	level	< 65	988 (91%)
age_cat	categorical	age_cat	level	65+	95 (8.8%)
sex	categorical	sex	label	sex	NA
sex	categorical	sex	level	female	590 (54%)
sex	categorical	sex	level	male	493 (46%)
vacc_type	categorical	vacc_type	label	vacc_type	NA
vacc_type	categorical	vacc_type	level	moderna	247 (23%)
vacc_type	categorical	vacc_type	level	pfizer	202 (19%)
vacc_type	categorical	vacc_type	level	unvaccinated at time of serology	634 (59%)
inf_status	categorical	inf_status	label	inf_status	NA
inf_status	categorical	inf_status	level	infected only	634 (59%)
inf_status	categorical	inf_status	level	vaccinated only	98 (9.0%)
inf_status	categorical	inf_status	level	infected prior to vaccination	310 (29%)
inf_status	categorical	inf_status	level	infected after vaccination	11 (1.0%)
inf_status	categorical	inf_status	level	re-infected after vaccination	30 (2.8%)
n_pos	categorical	n_pos	label	n_pos	NA
n_pos	categorical	n_pos	level	2	603 (56%)
n_pos	categorical	n_pos	level	3	375 (35%)
n_pos	categorical	n_pos	level	4	104 (9.6%)
n_pos	categorical	n_pos	level	5	1 (<0.1%)
missing_inf	categorical	missing_inf	label	missing_inf	NA
missing_inf	categorical	missing_inf	level	known infection or vaccination date	567 (52%)
missing_inf	categorical	missing_inf	level	missing infection date	516 (48%)
