# Supplementary material for: Long term anti-SARS-CoV-2 antibody kinetics and correlate of protection against Omicron BA.1/BA.2 infection
Source: Nat Commun. 2023 May 26;14:3032. doi: 10.1038/s41467-023-38744-7 (PMC10212737; doi:10.1038/s41467-023-38744-7)
Supplement: Supplementary file 3 — Source Data [file 41467_2023_38744_MOESM3_ESM.zip › source_data_raw/table_s2.csv]

age_cat	infvacc	boost	halflife
Age: 18-64	dose1	720 (300-1'480)	170 (60-360)
Age: 18-64	dose1+dose2	4'700 (2'160-8'860)	50 (30-100)
Age: 18-64	dose1+dose2+booster	430 (140-1'050)	170 (60-410)
Age: 18-64	infected	370 (270-460)	150 (130-160)
Age: 18-64	infected+dose1	12'220 (6'300-21'630)	140 (70-250)
Age: 18-64	infected+dose1+dose2	1'030 (370-2'240)	190 (70-430)
Age: 18-64	infected+dose1+dose2+booster	470 (160-1'120)	170 (60-400)
Age: 18-64	infected+infected2	280 (100-610)	100 (40-240)
Age: 18-64	infected+infected2+dose1	2'360 (830-5'030)	250 (90-540)
Age: 18-64	infected+infected2+dose1+dose2	530 (150-1'370)	170 (60-420)
Age: 18-64	infected+infected2+dose1+dose2+booster	420 (130-1'020)	170 (50-390)
Age: 65+	dose1	910 (300-2'200)	350 (100-910)
Age: 65+	dose1+dose2	5'910 (2'080-13'880)	110 (40-250)
Age: 65+	dose1+dose2+booster	530 (130-1'460)	350 (90-960)
Age: 65+	infected	460 (210-870)	310 (150-560)
Age: 65+	infected+dose1	15'370 (5'740-35'290)	280 (100-630)
Age: 65+	infected+dose1+dose2	1'300 (360-3'400)	390 (110-1020)
Age: 65+	infected+dose1+dose2+booster	590 (160-1'570)	350 (90-940)
Age: 65+	infected+infected2	360 (100-930)	210 (60-560)
Age: 65+	infected+infected2+dose1	2'970 (820-7'720)	510 (140-1360)
Age: 65+	infected+infected2+dose1+dose2	670 (160-1'900)	360 (90-1000)
Age: 65+	infected+infected2+dose1+dose2+booster	530 (130-1'420)	350 (90-950)
