# Supplementary material for: Long term anti-SARS-CoV-2 antibody kinetics and correlate of protection against Omicron BA.1/BA.2 infection
Source: Nat Commun. 2023 May 26;14:3032. doi: 10.1038/s41467-023-38744-7 (PMC10212737; doi:10.1038/s41467-023-38744-7)
Supplement: Supplementary file 3 — Source Data [file 41467_2023_38744_MOESM3_ESM.zip › source_data_raw/table_s1.csv]

test	lot_cqi	mean	sd	intra_cv
Roche-N	ID-1	4.027241379310345	0.2930735713547043	7.277278507822952
Roche-N	ID-2	10.889795918367348	0.5690799950941225	5.225809550152174
Roche-N	ID-3	5.998510638297872	0.24690236341169233	4.116061107491058
Roche-S	ID-1	4.95	0.3607651800707978	7.288185455975713
Roche-S	ID-2	24.93265306122449	1.541020732488432	6.180733068014502
Roche-S	ID-3	10.738297872340425	0.27548628269279835	2.565455773045675
