# Supplementary material for: Long term anti-SARS-CoV-2 antibody kinetics and correlate of protection against Omicron BA.1/BA.2 infection
Source: Nat Commun. 2023 May 26;14:3032. doi: 10.1038/s41467-023-38744-7 (PMC10212737; doi:10.1038/s41467-023-38744-7)
Supplement: Supplementary file 3 — Source Data [file 41467_2023_38744_MOESM3_ESM.zip › source_data_raw/table_s3.csv]

variable	var_type	var_label	row_type	label	stat_0
age_cat	categorical	Age	label	Age	NA
age_cat	categorical	Age	level	[18,65)	827 (92%)
age_cat	categorical	Age	level	[65,Inf]	73 (8%)
sex	categorical	Sex	label	Sex	NA
sex	categorical	Sex	level	female	498 (55%)
sex	categorical	Sex	level	male	402 (45%)
infected_prior	dichotomous	Prior infection	label	Prior infection	811 (90%)
vaccinated	dichotomous	Prior vaccination	label	Prior vaccination	716 (80%)
inf_vacc_status	categorical	Prior infection and vaccination status	label	Prior infection and vaccination status	NA
inf_vacc_status	categorical	Prior infection and vaccination status	level	prior infection and vaccination	627 (70%)
inf_vacc_status	categorical	Prior infection and vaccination status	level	prior infection only	184 (20%)
inf_vacc_status	categorical	Prior infection and vaccination status	level	prior vaccination only	89 (10%)
